# Supplementary material for: Targeting the “hallmarks of aging” to slow aging and treat age-related disease: fact or fiction?
Source: Mol Psychiatry. 2022 Jul 15;28(1):242–55. doi: 10.1038/s41380-022-01680-x (PMC9812785; doi:10.1038/s41380-022-01680-x)
Supplement: Supplementary file 1 — Supplementary Table 1 [file 41380_2022_1680_MOESM1_ESM.xlsx]

## Sheet: Description 
Short description of how this table has been developed	We identified all the references which have been presented in the "hallmarks of aging" paper as evidence for the causal involvement of each of the hallmarks in the aging process. We analyzed each paper based on the following criteria: whether the effect (on lifespan and/or aging-associated change) has been shown in the context of natural aging, whether a lifespan extension was shown, whether anti…
This information is collectively provided under the following column headers	"Name of the intervention (experimental condition)"	The name of genetic variants as well as dietary factors, pharmacological treatments, and any other variables that have been claimed to play a role in aging
	"Species"	The name of species on which the study was conducted
	"The claim in the hallmarks of aging paper"	The direct sentence from "the hallmarks of aging paper" has been copied here. The aim is to make a comparison between what is claimed in the hallmarks of aging paper and the cited references to support their claim
	"What is the cited study about?"	A short description of the subject and key findings of the cited paper
	"Was natural aging examined?	Here we considered whether the effect of the intervention has been shown in the context of natural aging. if the answer was "No", we did not consider the paper for the rest of the analysis and entered "NA" (which is the abbreviation for Not Applicable) for the rest of the columns
	"If yes, was a pro-longevity effect shown?"	Here the effect of the intervention on the lifespan of a given organism has been analyzed. We entered "Yes" for pro-longevity effect, NO if it shortens, and "No effect" when the intervention did not affect lifespan.
	"Has an anti-aging affect been claimed?"	If the cited paper has been used to claim an anti-aging role for a given intervention, we entered yes and considered the paper for the rest of the analysis.
	"If yes, how many parameters were examined?"	Here we entered the number of parameters that have been changed in old animals due to the intervention
	"List of parameters examined"	All the parameters that have been changed in old animals due to the intervention, were listed.
	"Was the age-sensitivity of the phenotypes established in the paper"	If the authors showed that the above parameters are age-sensitive, we entered "Yes" and if not, "NO"
	"Was a young intervention group (young treated group) included in the study design?"	If the effect of intervention also has been checked in the young mice, we entered "Yes" and if not, we entered "NO" and also did not consider it for the next analysis.
	"If yes, was the effect also seen in the young intervention group?"	If the authors analyzed the effect of intervention in the young mice, we asked whether the same effect can be seen in the young animals. If the effect on young animals statistically is significant (P≤ 0,05), we entered "Yes", if there is a non-significant trend towards similar effects in young and old animals, we referred to this as “possibly”

## Sheet: Genomic instability
Name of the intervention (experimental condition)	Species	The claim in the hallmarks of aging paper	What is the cited study about?	Was natural aging examined?	If yes, was a pro-longevity effect shown?	Has an anti-aging affect been claimed?	If yes, how many parameters were examined	List of parameters examined	Was the age-sensitivity of the phenotypes established in the paper	Was a young intervention group (young treated group) included in the study design?	If yes, was the effect also seen in the young intervention group?	Link to the paper
BubR1	mus musculus	Overexpressing BubR1, a mitotic checkpoint component that ensures accurate segregation of chromosomes, exhibit an increased protection against aneuploidy and cancer, and extended healthy lifespan	Over expression of BubR1 increases protection against aneuploidy, extend life span and decreased cancer	Yes	Yes	Yes	24	Tumor incidence	NO	NO	NA	https://pubmed.ncbi.nlm.nih.gov/23242215/
								skin tumor incidence	NO	NO	NA
								lung tumors	NO	NO	NA
								chromosome missegregation	NO	NO	NA
								Aneuploidy rates	NO	NO	NA
								mitotic checkpoint activity	NO	NO	NA
								Aneuploidy rates in lung	Yes	Yes	possibly
								Aneuploidy rates in skeletal muscle	Yes	Yes	NO
								Aneuploidy rates in kidney	Yes	Yes	NO
								Aneuploidy rates in heart	Yes	Yes	possibly
								Aneuploidy rates in eye	Yes	Yes	possibly
								Gastrocnemius muscle fiber diameter	Yes	Yes	NO
								Exercise ability	Yes	Yes	NO
								DNA damage, as measured by γ-H2AX staining on cryosections of kidney tissue	Yes	Yes	NO
								renal sclerosis	NO	NO	NA
								Percentage of sclerotic glomeruli	NO	NO	NA
								Cardiac stress tolerance	Yes	Yes	Yes
								P16 exression in gastrocnemius muscles	Yes	Yes	possibly
								P19 exprssionin gastrocnemius muscles	Yes	Yes	NO
								Interstitial fibrosis	NO	NO	NA
								muscle mass	NO	NO	NA
								Proliferative capacity in kidney, as measured by BrdU incorporation	NO	NO	NA
								retinal degeneration	Yes	Yes	possibly
								Relative gastrocnemius muscle weights	NO	NO	NA
PolgA	mus musculus	These mutant mice exhibit aspects of premature aging and reduced lifespan in association with the accumulation of random point mutations and deletions in mtDNA	They created homozygous knock-in mice that express a proof-reading-deficient version of PolgA, the nucleus-encoded catalytic subunit of mtDNA (mitochondrial DNA ) polymerase. The knock-in mice develop an mtDNA mutator phenotype with a three fold to five fold increase in the levels of point mutations, as well as increased amounts of deleted mtDNA. This increase in somatic mtDNA mutations is associ…	Yes	NO	NO	NA	NA	NA	NA	NA	https://pubmed.ncbi.nlm.nih.gov/15164064/
Statins and aminobisphosphonates	mus musculus	The causal relevance of nuclear lamina abnormalities in premature aging has been supported by the observation that decreasing prelamin A or progerin levels delays the onset of progeroid features and extends lifespan in mouse models of HGPS	Combined treatment with statins and aminobisphosphonates extends longevity in a mouse model for Hutchinson-Gilford progeria syndrome	NO	NA	NA	NA	NA	NA	NA	NA	https://pubmed.ncbi.nlm.nih.gov/18587406/
Farnesyltransferase inhibitor	mus musculus		A farnesyltransferase inhibitor improves disease phenotypes in mice with a Hutchinson-Gilford progeria syndrome mutation	NO	NA	NA	NA	NA	NA	NA	NA	https://pubmed.ncbi.nlm.nih.gov/16862216/
Insulin-like growth factor 1 treatment	mus musculus	Restoration of the somatotrophic axis through hormonal treatments or inhibition of NF-κB signaling also extends lifespan in these progeroid mice	Insulin-like growth factor 1 treatment extends longevity in progeroid Zmpste24(-/-) mice by restoring somatotroph axis function	NO	NA	NA	NA	NA	NA	NA	NA	https://pubmed.ncbi.nlm.nih.gov/20805469/
NF-κB	mus musculus		Accumulation of prelamin A isoforms at the nuclear lamina triggers an ATM- and NEMO-dependent signaling pathway that leads to NF-κB activation and secretion of high levels of proinflammatory cytokines in two different mouse models of accelerated aging (Zmpste24(-/-) and Lmna(G609G/G609G) mice)	NO	NA	NA	NA	NA	NA	NA	NA	https://pubmed.ncbi.nlm.nih.gov/23019125/

## Sheet: Telomere Attrition
Name of the intervention (experimental condition)	Species	The claim in the hallmarks of aging paper	What is the cited study about?	Was natural aging examined?	If yes, was a pro-longevity effect shown?	Has an anti-aging affect been claimed?	If yes, how many parameters were examined	List of parameters examined	Was the age-sensitivity of the phenotypes established in the paper	Was a young intervention group (young treated group) included in the study design?	If yes, was the effect also seen in the young intervention group?	Link to the paper
telomere length	mus musculus	Genetically-modified animal models have established causal links between telomere loss, cellular senescence and organismal aging. Thus, mice with shortened or lengthened telomeres exhibit decreased or increased lifespan, respectively	In this study they worked on Late-generation mTR−/− mice, because these micedo not show significant adverse effects on the overall clinical condition in the first generation and the effect on life span can be seen only after multiple generations. they identified hematopoietic and immune defects that resembled those present in dyskeratosis congenita patients	Yes	NO	NO	NA	NA	NA	NA	NA	https://pubmed.ncbi.nlm.nih.gov/19944403/
mTR	mus musculus		Loss of telomere function in mTR-/- mice did not elicit a full spectrum of classical pathophysiological symptoms of aging. The effcet on lifespan as well as capacity to respond to stresses such as wound healing and hematopoietic ablationhas have been shown after multiple generation.	Yes	NO	NO	NA	NA	NA	NA	NA	https://pubmed.ncbi.nlm.nih.gov/10089885/
Tert	mus musculus	Normal physiological aging can be delayed without increasing the incidence of cancer in adult wild-type mice by pharmacological activation or systemic viral transduction of telomerase	Constitutively expressed telomerase reverse transcriptase (TERT) in mice engineered to be cancer resistant by means of enhanced expression of the tumor suppressors p53, p16, and p19ARF, improves the fitness of epithelial barriers, particularly the skin and the intestine, and also extend the median life span	Yes	Yes	Yes	14	Malignant tumors	NO	NO	NA	https://pubmed.ncbi.nlm.nih.gov/19013273/
								lession associated with loss of epithelial barrier (skin)	NO	NO	NA
								lession associated with loss of epithelial barrier (small intestine)	NO	NO	NA
								Thickness of the outer skin layer (epidermis)	NO	NO	NA
								Thickness of the subcutaneous fat layer	NO	NO	NA
								Length of the intestinal villi	NO	NO	NA
								Intestinal sensitivity to dextrane	NO	NO	NA
								Total number of ulcers	NO	NO	NA
								Histological score of the ulcers	NO	NO	NA
								Neuromuscular coordination	Yes	Yes	Possibly
								Glucose tolerance	NO	NO	NA
								IGF1 serum levels in renal and retro-orbital cavity	Yes	Yes	Yes
								percentage (C and D) of γ-H2AX positive nuclei in skin	Yes	Yes	NO
								percentage (C and D) of γ-H2AX positive nuclei in esophagus	Yes	Yes	NO
Tert	mus musculus		Treatment of 1- and 2-year old mice with an adeno associated virus (AAV) of wide tropism expressing mouse TERT improved some phenotypes inlcuding insulin sensitivity, osteoporosis, neuromuscular coordination and several molecular biomarkers of aging.This treatment extends life span witouth incrasing cancer incident in the treated mice	Yes	Yes	Yes	7	Femur bone mineral density	NO	NO	NA	https://pubmed.ncbi.nlm.nih.gov/22585399/
								Thickness of the subcutaneous fat layer	NO	NO	NA
								Insulin levels	NO	NO	NA
								IGF-1 levels	NO	NO	NA
								Coordination and balance using a Rota-Rod wheel.	NO	NO	NA
								Neuromuscular coordination	NO	NO	NA
								metabolic andmitochondrial fitness	NO	NO	NA

## Sheet: Epigenetic alteration
Name of the intervention (experimental condition)	Species	The claim in the hallmarks of aging paper	What is the cited study about?	Was natural aging examined?	If yes, was a pro-longevity effect shown?	Has an anti-aging affect been claimed?	If yes, how many parameters were examined	List of parameters examined	Was the age-sensitivity of the phenotypes established in the paper	Was a young intervention group (young treated group) included in the study design?	If yes, was the effect also seen in the young intervention group?	Link to the paper
ASH-2	C. elegans	Deletion of components of histone methylation complexes extends longevity in nematodes and flies	Deficiencies in members of the ASH-2 complex-ASH-2 itself, WDR-5 and the H3K4 methyltransferase SET-2-extend worm lifespan	Yes	Yes	NO	NA	NA	NA	NA	NA	https://pubmed.ncbi.nlm.nih.gov/20555324/
PRC2	D. melanogaster		Polycomb Repressive Complex 2 and Trithorax modulate Drosophila longevity and stress resistance	Yes	Yes	NO	NA	NA	NA	NA	NA	https://pubmed.ncbi.nlm.nih.gov/20018689/
Sir2	Saccharomyces cerevisiae	Overexpression of Sir2 was first shown to extend replicative lifespan in Saccharomyces cerevisiae	Over-expression of SIR2increases life span Saccharomyces cerevisiae	Yes	Yes	NO	NA	NA	NA	NA	NA	https://pubmed.ncbi.nlm.nih.gov/10521401/
Sir2	D. melanogaster	Subsequent reports indicated that enhanced expression of the worm (sir-2.1) and fly (dSir2) orthologs could extend lifespan in both invertebrate model systems	Increasing Sir2 Expression Extends Life Span in Drosophila	Yes	Yes	NO	NA	NA	NA	NA	NA	https://pubmed.ncbi.nlm.nih.gov/15520384/
Sir2	C. elegans		Duplication containing sir-2.1-the C. elegans gene most homologous to yeast SIR2-confers a lifespan that is extended by up to 50%.	Yes	Yes	NO	NA	NA	NA	NA	NA	https://pubmed.ncbi.nlm.nih.gov/15520384/
Sir2	C. elegans	These findings have recently been called into question, however, with the report that the lifespan extension originally observed in the worm and fly studies was mostly due to confounding genetic background differences and not to the overexpression of sir-2.1 or dSir2, respectivel	Absence of effects of Sir2 overexpression on lifespan in C. elegans and Drosophila	Yes	No effect	NO	NA	NA	NA	NA	NA	https://pubmed.ncbi.nlm.nih.gov/21938067/
Sirt1	mus musculus	Transgenic overexpression of mammalian SIRT1, which is the closest homologue to invertebrate Sir2, improves aspects of health during aging but does not increase longevity	In mice, Sirt1 overexpression does not increase longevity and only changed a few phenotypes in old animals	Yes	No effect	Yes	6	Glucose tolerance test	NO	NO	NA	https://pubmed.ncbi.nlm.nih.gov/20975665/
								Osteoporosis	NO	NO	NA
								Wound-healing	NO	NO	NA
								Neuromuscular coordination	Yes	Yes	possibly
								levels of p16Ink4a mRNA in liver	Yes	Yes	possibly
								Levels of DNA damage in the liver	NO	NO	NA
Sir6	mus musculus	More compelling evidence for a sirtuin-mediated pro-longevity role in mammals has been obtained for SIRT6, which regulates genomic stability, NF-κB signaling and glucose homeostasis through histone H3K9 deacetylation	Overexpressing SIRT6 protects against pathological damage caused by diet-induced obesity	NO	NA	NO	NA	NA	NA	NA	NA	https://pubmed.ncbi.nlm.nih.gov/20047575/
RelA	mus musculus		Computational genomics analyses revealed increased activity of NF-kappaB-driven gene expression programs in multiple Sirt6-deficient tissues in vivo. Moreover, haploinsufficiency of RelA rescues the early lethality and degenerative syndrome of Sirt6-deficient mice	NO	NA	NO	NA	NA	NA	NA	NA	https://pubmed.ncbi.nlm.nih.gov/19135889/
Sir6	mus musculus		Using SIRT6-Deficient mice, they showed that SIRT6 functions as a histone H3K9 deacetylase to control the expression of multiple glycolytic genes	Yes	NO	NO	NA	NA	NA	NA	NA	https://pubmed.ncbi.nlm.nih.gov/20141841/
Sir6	mus musculus	Mutant mice deficient in SIRT6 exhibit accelerated aging	SIRT6-deficient mice are small and at 2-3 weeks of age develop abnormalities that include profound lymphopenia, loss of subcutaneous fat, lordokyphosis, and severe metabolic defects, eventually dying at about 4 weeks	Yes	NO	NO	NA	NA	NA	NA	NA	https://pubmed.ncbi.nlm.nih.gov/16439206/
Sir6	mus musculus	Transgenic mice overexpressing Sirt6 have a longer lifespan than control animals, associated with reduced serum IGF-1 and other indicators of IGF-1 signaling	They show that male, but not female, transgenic mice overexpressing Sirt6 have a significantly longer lifespan than wild-type mice. Gene expression analysis revealed significant differences between male Sirt6-transgenic mice and male wild-type mice: transgenic males displayed lower serum levels of insulin-like growth factor 1 (IGF1), higher levels of IGF-binding protein 1 and altered phosphorylat…	Yes	Yes	NO	NA	NA	NA	NA	NA	https://pubmed.ncbi.nlm.nih.gov/22367546/
Sirt3	mus musculus	Overexpression of SIRT3 has been reported to reverse the regenerative capacity of aged hematopoietic stem cells	In a competitive transplantation assay, SIRT3 overexpression resulted in an increase in functional reconstitution, with B cells, granulocytes, and macrophages	NO	NA	NO	NA	NA	NA	NA	NA	https://pubmed.ncbi.nlm.nih.gov/23375372/
HP1α	D. melanogaster	The causal relevance of these chromatin alterations in aging is supported by the finding that flies with loss-of-function mutations in HP1α have a shortened lifespan, whereas overexpression of this heterochromatin protein extends longevity in flies and delays the muscular deterioration characteristic of old age	Flies carrying one copy of hsp70-HP1 (expressing more HP1) were longer lived, and flies heterozygous for Su(var)2055 (loss-of-function allele) were shorter lived	Yes	Yes	Yes	1	intestinal muscle integrity	Yes	Yes	NO	https://pubmed.ncbi.nlm.nih.gov/22291607/
mir-71	C. elegans	The aging-associated transcriptional signatures also affect non-coding RNAs, including a class of miRNAs (gero-miRs) that is associated with the aging process and influences lifespan by targeting components of longevity networks or by regulating stem cell behavior	The C. elegans microRNA mir-71 acts in neurons to promote germline-mediated longevity through regulation of DAF-16/FOXO	Yes	Yes	NO	NA	NA	NA	NA	NA	https://pubmed.ncbi.nlm.nih.gov/22482727/
let-7	D. melanogaster		They showed the role of one miRNA in stem cell function in testis. This miRNA has lower expression in older animals and inhibition of this gene disrupts the function of stem cell in testis in in vitro	NO	NA	NO	NA	NA	NA	NA	NA	https://pubmed.ncbi.nlm.nih.gov/22660319/
mir-31	D. melanogaster	Gain- and loss-of-function studies have confirmed the capacity of several miRNAs to modulate longevity in Drosophila melanogaster and C. elegans	Upregulation of mir-31 in brain extends life span in flies and mitigate disease-associated protein misfolding	Yes	Yes	NO	NA	NA	NA	NA	NA	https://pubmed.ncbi.nlm.nih.gov/22343898/
mir-84 and mir-241	C. elegans		mir-84 and mir-241 are specifically required but not sufficient for life extension in the gonadal pathway	Yes	No effect	NO	NA	NA	NA	NA	NA	https://pubmed.ncbi.nlm.nih.gov/23239738/
SAHA treatment	mus musculus	Restoration of physiological H4 acetylation through administration of histone deacetylase inhibitors, avoids the manifestation of age-associated memory impairment in mice	SAHA-treated( Histone deacetylase inhibitors) mice showed significantly increased hippocampal H4K12 acetylation after fear conditioning,elevated H4K12 acetylation in the coding regions of learning-regulated genes and facilitated associative learning in old mice (fear conditioning test)	Yes	No effect	Yes	3	hippocampal H4K12 acetylation	NO	NO	NA	https://pubmed.ncbi.nlm.nih.gov/20448184/
								learning-regulated genes exprssion	NO	NO	NA
								associative learning ability	NO	NO	NA
sodium butyrate treatment	mus musculus	Inhibitors of histone acetyltransferases also ameliorate the premature aging phenotype and extend longevity of progeroid mice	Sodium butyrate treatment ameliorate the phenotype of progeroid mice and extend longevity in this mice	NO	NA	NO	NA	NA	NA	NA	NA	https://pubmed.ncbi.nlm.nih.gov/21746928/
ASH-2, WDR-5 or SET-2	C. elegans	Moreover, the recent discovery of transgenerational epigenetic inheritance of longevity in C. elegans suggests that manipulation of specific chromatin modifications in parents can induce an epigenetic memory of longevity in their descendants	They show that deficiencies in the H3K4me3 chromatin modifiers ASH-2, WDR-5 or SET-2 in the parental generation extend the lifespan of descendants up until the third generation	Yes	Yes	NO	NA	NA	NA	NA	NA	https://pubmed.ncbi.nlm.nih.gov/22012258/

## Sheet: Loss of Proteostasis
Name of the intervention (experimental condition)	Species	The claim in the hallmarks of aging paper	What is the cited study about?	Was natural aging examined?	If yes, was a pro-longevity effect shown?	Has an anti-aging affect been claimed?	If yes, how many parameters were examined	List of parameters examined	Was the age-sensitivity of the phenotypes established in the paper	Was a young intervention group (young treated group) included in the study design?	If yes, was the effect also seen in the young intervention group?	Link to the paper
Hsp22	D. melanogaster	A number of animal models support a causative impact of chaperone decline on longevity. In particular, transgenic worms and flies overexpressing chaperones are long-lived	Overexpression of the small mitochondrial Hsp22 extends Drosophila life span and increases resistance to oxidative stress	Yes	Yes	Yes	2	Locomotor activity	NO	NO	NA	https://pubmed.ncbi.nlm.nih.gov/14734639/
								oxidative stress	Yes	Yes	Yes
HSP-16	C. elegans		Extra copies of the gene encoding HSP-16 extend longevity in C. elegans	Yes	Yes	NO	NA	NA	NA	NA	NA	https://pubmed.ncbi.nlm.nih.gov/12882326/
Hsp70-interacting protein	mus musculus	mutant mice deficient in a co-chaperone of the heat-shock family exhibit accelerated-aging phenotypes	CHIP deficiency decreases longevity, with accelerated aging phenotypes accompanied by altered protein quality control	Yes	NO	NO	NA	NA	NA	NA	NA	https://pubmed.ncbi.nlm.nih.gov/18411298/
Hsf-1	C. elegans	activation of the master regulator of the heat-shock response, the transcription factor HSF-1, increases longevity and thermotolerance in nematodes	HSF-1 overexpression extends longevity in C. elegans and the activity of HSF-1 is regulated by IIS.This regulation occurs at an early step of HSF-1 activation via two HSF-1 regulators, DDL-1 and DDL-2. Inhibition of DDL-1/2 increases longevity and thermotolerance in an hsf-1-dependent manner.	Yes	Yes	NO	NA	NA	NA	NA	NA	https://pubmed.ncbi.nlm.nih.gov/22265419/
Thioflavin T	C. elegans	amyloid-binding components can maintain proteostasis during aging and extend lifespan	Thioflavin T which is an Amyloid-binding compounds extend lifespan in C. elegans and reducec protein aggregaion in toxic protein models in multiple tissues.	Yes	Yes	NO	NA	NA	NA	NA	NA	https://pubmed.ncbi.nlm.nih.gov/21451522/
BGP-15 (a pharmacological inducer of Hsp72	mus musculus	pharmacological induction of the heat-shock protein Hsp72 preserves muscle function and delays progression of dystrophic pathology in mouse models of muscular dystrophy	Increasing the expression of intramuscular heat shock protein 72 (Hsp72) preserves muscle strength and ameliorates the dystrophic pathology in two mouse models of muscular dystrophy	NO	NA	NA	NA	NA	NA	NA	NA	https://pubmed.ncbi.nlm.nih.gov/22495301/
LAMP2a	mus musculus	Regarding autophagy, transgenic mice with an extra copy of the chaperone-mediated autophagy receptor LAMP2a do not experience aging-associated decline in autophagic activity and preserve improved hepatic function with aging	Restoration of chaperone-mediated autophagy in aging liver improves cellular maintenance and hepatic function	Yes	No effect	Yes	10	uptake of substrate proteins by lysosomes	Yes	NO	NA	https://pubmed.ncbi.nlm.nih.gov/18690243/
								the level of oxidized proteins in cytosolic liver	Yes	NO	NA
								the level of oxidized substrates in lumen of lysosomes	Yes	NO	NA
								the level of aggregate protein content in livers	Yes	NO	NA
								hepatocyte structure and function	Yes	NO	NA
								the level of autophagosomes clearance by lysosomes	Yes	NO	NA
								the level of lipofusion	Yes	NO	NA
								ubiquitin- proteasome system	Yes	NO	NA
								cellular damage in liver (serum abundance of alanine aminotransferase and the number of apoptotic cells)	Yes	NO	NA
								liver function (using the zoxazolamine-induced paralysis time assay)	Yes	NO	NA
rapamycin	mus musculus	Interventions using chemical inducers of macroautophagy (another type of autophagy different from chaperone-mediated autophagy) have spurred extraordinary interest after the discovery that constant or intermittent administration of the mTOR inhibitor rapamycin can increase the lifespan of middle-aged mice	Rapamycin fed late in life extends lifespan in genetically heterogeneous mice	Yes	Yes	NO	NA	NA	NA	NA	NA	https://pubmed.ncbi.nlm.nih.gov/19587680/
rapamycin	mus musculus	Notably, rapamycin delays multiple aspects of aging in mice	Rapamycin extends life span and also ameliorates some age-sitive phenotypes in old mice	Yes	Yes	Yes	11	Incidence of liver degeneration	Yes	NO	NA	https://pubmed.ncbi.nlm.nih.gov/22587563/
								myocardial nuclear atypia	Yes	NO	NA
								Endometrial cystic hyperplasia	Yes	NO	NA
								adrenal tumor	Yes	NO	NA
								adrenal hyperplasia	Yes	NO	NA
								adrenal telangectasia	Yes	NO	NA
								ovarian cyst	Yes	NO	NA
								thyroid cold follicles	Yes	NO	NA
								lung tumor	Yes	NO	NA
								tendon(Maximum tangent modulus and hysteresis area for tibialis anterior tendons)	Yes	NO	NA
								spontaneous in-cage activity	Yes	NO	NA
rapamycin	D. melanogaster	The lifespan-extending effect of rapamycin is strictly dependent on the induction of autophagy in yeast, nematodes and flies	Rapamycin extends life span and also increases Autophagy at age day7 in flies	Yes	Yes	Yes	2	starvation resistance	NO	NO	NA	https://pubmed.ncbi.nlm.nih.gov/20074526/
								oxidative stress	NO	NO	NA
bec-1 downregulation	C. elegans		bec-1downregulation deacreases life span and is essential for normal dauer morphogenesis. Furthermore they showed an incresae of autophagy at early stage of development in daf-2 long lived line.	Yes	NO	NO	NA	NA	NA	NA	NA	https://pubmed.ncbi.nlm.nih.gov/12958363/
atg7 downregulation	C. elegans		complete inactivation of bec‑1, atg7, and other autophagy genes shorten life span in wild-type animals. Furthermore, loss of longevity phenotype after bec-1 and atg7 RNAi has been shown in dietry restriction mutant eat-2	Yes	NO	NO	NA	NA	NA	NA	NA	https://pubmed.ncbi.nlm.nih.gov/17912023/
bec-1 and atg7 downregulation	C. elegans		Loss of longevity phenotype after bec-1 and atg7 RNAi in Calcineurin null mutant	Yes	NO	NO	NA	NA	NA	NA	NA	https://pubmed.ncbi.nlm.nih.gov/19279398/
bec-1 downregulation	C. elegans		Loss of longevity phenotype after bec-1 RNAi in resveratrol treated animals	Yes	NO	NO	NA	NA	NA	NA	NA	https://pubmed.ncbi.nlm.nih.gov/21364612/
S6k1	mus musculus	However, similar evidence does not exist yet for the effects of rapamycin on mammalian aging, and other mechanisms such as inhibition of the ribosomal S6 protein kinase 1 (S6K1) implicated in protein synthesis could contribute to explain the pro-longevity effects of rapamycin	deletion of ribosomal S6 protein kinase 1 (S6K1), a component of the nutrient-responsive mTOR (mammalian target of rapamycin) signaling pathway, led to increased life span and resistance to age-related pathologies, such as bone, immune, and motor dysfunction and loss of insulin sensitivity	Yes	Yes	Yes	8	rotarod performance	NO	NO	NA
								general activity and exploratory	NO	NO	NA
								Abundance of memory and naïve T cells	NO	NO	NA
								Bone volume and trabecular number	NO	NO	NA
								nsulin sensitivity and glucose tolerance	NO	NO	NA
								plasma leptin levels	NO	NO	NA
								Body mass	NO	NO	NA
								total circulating IGF-1 and pituitary growth hormone (GH) concentrations	NO	NO	NA
Spermidine	Saccharomyces cerevisiae, C. elegans and D. melanogaster	Spermidine, another macroautophagy inducer that, in contrast to rapamycin, has no immunosuppressive side-effects, also promotes longevity in yeast, flies and worms via the induction of autophagy	Spermidine promotes longevity in worms, flies and yeast. The effec of spermidine will be abolished in the absent of Atg-7 gene in yeast and flies and Bec-1 in worms. note that the mutation of each of the gene in the respective species also drastically decrease life span .in addition, they also showed that the treatment also induced autophagy at day 1-5, and in worms at embryonic stage. (the age i…	Yes	Yes	No	NA	NA	NA	NA	NA	https://pubmed.ncbi.nlm.nih.gov/19801973/
Polyamine-rich food	mus musculus	Similarly, nutrient supplementation with polyamine preparations containing spermidine or provision of a polyamine-producing gut flora increases longevity in mice	lactis LKM512 is known to increase intestinal luminal PA concentrations and LKM512-treated mice survived significantly longer than controls	Yes	Yes	Yes	11	Incidence of visible tumors	NO	NO	NA	https://pubmed.ncbi.nlm.nih.gov/21858192/
								skin ulcer	NO	NO	NA
								intestinal bacterial group	Yes	NO	NA
								Fecal SPD and SPM concentrations	NO	NO	NA
								The concentration of SCFA the colon and faeces	NO	NO	NA
								Fecal mutagenicity	NO	NO	NA
								Histology of proximal colon	NO	NO	NA
								Colon permeability at week 25, as indicated by the urinary lactulose/rhamnose ratio	NO	NO	NA
								Colonic gene expression of Muc2, Muc3, Occludin, and ZO-1	Yes	NO	NA
								Concentrations of urinary haptoglobin (A) and serum TNF-α	NO	NO	NA
								Colonic gene expression of Traf6 and Tnf.	Yes	NO	NA
Polyamine-rich food	mus musculus		Polyamine-rich food decreases age-associated pathology and mortality in aged mice	Yes	Yes	Yes	15	Glomerular atrophy	Yes	NO	NA	https://pubmed.ncbi.nlm.nih.gov/19735716/
								Interstitial fibrosis	Yes	NO	NA
								Fatty change	Yes	NO	NA
								Spotty necrosis	Yes	NO	NA
								Congestion	Yes	NO	NA
								Cellular atrophy	Yes	NO	NA
								Periductal fibrosis	Yes	NO	NA
								Fatty change	Yes	NO	NA
								Langerhans proliferation	Yes	NO	NA
								Fatty change	Yes	NO	NA
								Fiborosis	Yes	NO	NA
								Histological features in Kidney	Yes	NO	NA
								Histological features in Liver	Yes	NO	NA
								Immunohistochemical staining of SMP-30 in liver	Yes	NO	NA
								Immunohistochemical staining of SMP-30 in kidney	Yes	NO	NA
ω-6 Polyunsaturated fatty acids	C. elegans	Dietary supplementation with ω-6 polyunsaturated fatty acids also extends lifespan in nematodes through autophagy activation	ω-6 Polyunsaturated fatty acids extend life and induce autophagy at early stage of life	Yes	Yes	NO	NA	NA	NA	NA	NA	https://pubmed.ncbi.nlm.nih.gov/23392608/
EGF signaling	C. elegans	In relation to the proteasome, activation of EGF-signaling extends longevity in nematodes by increasing the expression of various components of the ubiquitin-proteasome system	EGF signalling regulates lifespan via the Ras-MAPK pathway and the PLZF transcription factors EOR-1 and EOR-2. in addition, EGF signalling alters protein homoeostasis in young adults by increasing UPS (ubiquitin proteasome system) activity and polyubiquitination, while decreasing protein aggregation	Yes	Yes	NO	NA	NA	NA	NA	NA	https://pubmed.ncbi.nlm.nih.gov/21673654/
small-molecule inhibitor of USP14 (proteasome-associated deubiquitinating enzyme)	H. sapiens	likewise, the enhancement of proteasome activity by deubiquitylase inhibitors or proteasome activators accelerates the clearance of toxic proteins in human cultured cells and extends replicative lifespan in yeast	Treatment of HEK293 cultured cells by a small-molecule inhibitor of USP14 enhanced degradation of several proteasome substrates that have been implicated in neurodegenerative disease.	NO	NA	NO	NA	NA	NA	NA	NA	https://pubmed.ncbi.nlm.nih.gov/20829789/
Rpn4	Saccharomyces cerevisiae, C. elegans and D. melanogaster		They established a method to modulate UPS capacity by manipulating levels of the UPS-related transcription factor Rpn4. While cells lacking RPN4 exhibit a decreased non-adaptable proteasome pool, loss of UBR2, an ubiquitin ligase that regulates Rpn4 turnover, results in elevated Rpn4 levels, which upregulates UPS components. Increased UPS capacity significantly enhances replicative lifespan (RLS)…	Yes	Yes	NO	NA	NA	NA	NA	NA	https://pubmed.ncbi.nlm.nih.gov/21931558/
RPN-6	C. elegans	Moreover, increased expression of the proteasome subunit RPN-6 by the FOXO transcription factor DAF-16 confers proteotoxic stress resistance and extends lifespan in C. elegans	They find that the forced re-investment of resources from the germ line to the soma in Caenorhabditis elegans results in elevated somatic proteasome activity, clearance of damaged proteins and increased longevity. This activity is associated with increased expression of rpn-6, a subunit of the 19S proteasome, by the FOXO transcription factor DAF-16. Ectopic expression of rpn-6 is sufficient to co…	Yes	Yes	NO	NO	NA	NA	NA	NA	https://pubmed.ncbi.nlm.nih.gov/22922647/

## Sheet: Deregulated Nutrient-sensing
Name of the intervention (experimental condition)	Species	The claim in the hallmarks of aging paper	What is the cited study about?	Was natural aging examined?	If yes, was a pro-longevity effect shown?	Has an anti-aging affect been claimed?	If yes, how many parameters were examined	List of parameters examined	Was the age-sensitivity of the phenotypes established in the paper	Was a young intervention group (young treated group) included in the study design?	If yes, was the effect also seen in the young intervention group?	Link to the paper
Dietary restriction (DR)	Macaca mulatta	Dietary restriction (DR) increases lifespan or healthspan in all investigated eukaryote species, including unicellular and multicellular organisms of several distinct phyla, including non-human primates	Caloric restriction delays disease onset and mortality in rhesus monkeys	Yes	Yes	Yes	4	Brain atrophy	Yes	NO	NA	https://pubmed.ncbi.nlm.nih.gov/19590001/
								Neoplasia	Yes	Yes	NO
								Cardiovascular disease	Yes	Yes	NO
								Glucoregulatory disease	Yes	Yes	Yes
Dietary restriction (DR)	Macaca mulatta		Another study reports that a CR regimen implemented in young and older age rhesus monkeys at the National Institute on Aging (NIA) has not improved survival outcomes.	Yes	No effect	NO	NA	NA	NA	NA	NA	https://pubmed.ncbi.nlm.nih.gov/22932268/
			Review article on the effect of DR on yeats, worms, flies, mice and humans	Yes	Yes	NA	NA	NA	NA	NA	NA	https://pubmed.ncbi.nlm.nih.gov/20395504/
IIS pathway, growth hormone and Tor	Saccharomyces cerevisiae	Multiple genetic manipulations that attenuate signaling intensity at different levels of the IIS pathway consistently extend the lifespan of worms, flies and mice.Genetic analyses indicate that this pathway mediates part of the beneficial effects of DR on longevity in worms and flies	Deletion of SCH9, which has sequence and functional similarity to the ribosomal protein S6 kinase (S6K), causes an increase of up to several-fold in both chronological and replicative life span as does deletion or inhibition of TOR1	Yes	Yes	NO	NA	NA	NA	NA	NA	https://pubmed.ncbi.nlm.nih.gov/16293764/
IIS pathway, growth hormone and Tor	Saccharomyces cerevisiae			Yes	Yes	NO	NA	NA	NA	NA	NA	https://pubmed.ncbi.nlm.nih.gov/16418483/
IIS pathway, growth hormone and Tor	Saccharomyces cerevisiae			Yes	Yes	NO	NA	NA	NA	NA	NA	https://pubmed.ncbi.nlm.nih.gov/19424415/
IIS pathway, growth hormone and Tor	Saccharomyces cerevisiae		Alterations to protein synthesis are strongly implicated in extension of replicative life span by reduced TOR/Sch9	Yes	Yes	NO	NA	NA	NA	NA	NA	https://pubmed.ncbi.nlm.nih.gov/18423200/
IIS pathway, growth hormone and Tor	C. elegans		More moderate reductions in the concentration of glucose in the growth medium from the standard 2% to 0.5 or 0.05% also extend both replicative and chronological life span	Yes	Yes	NO	NA	NA	NA	NA	NA	https://pubmed.ncbi.nlm.nih.gov/11000115/
IIS pathway, growth hormone and Tor	C. elegans			Yes	Yes	NO	NA	NA	NA	NA	NA	https://pubmed.ncbi.nlm.nih.gov/18225956/
IIS pathway, growth hormone and Tor	C. elegans			Yes	Yes	NO	NA	NA	NA	NA	NA	https://pubmed.ncbi.nlm.nih.gov/17711561/
IIS pathway, growth hormone and Tor	C. elegans		Reduced activity of the IIS (insulin/Igf-like signaling) pathway extends life span in C. elegans	Yes	Yes	NO	NA	NA	NA	NA	NA	https://pubmed.ncbi.nlm.nih.gov/19646896/
IIS pathway, growth hormone and Tor	C. elegans		The TOR pathway interacts intimately with IIS, and inhibition of its activity, including reduction of TOR and S6 kinase, as in yeast, can increase life span in C. elegans	Yes	Yes	NO	NA	NA	NA	NA	NA	https://pubmed.ncbi.nlm.nih.gov/14622602/
IIS pathway, growth hormone and Tor	D. melanogaster		Reduced IIS can extend life span in Drosophila	Yes	Yes	NO	NA	NA	NA	NA	NA	https://pubmed.ncbi.nlm.nih.gov/18226095/
IIS pathway, growth hormone and Tor	D. melanogaster		The Drosophila genome contains seven genes encoding Drosophila insulin-like peptides (dilps), and genetic deletion of three of them made in neuroendocrine cells in the brain extends life span	Yes	Yes	NO	NA	NA	NA	NA	NA	https://pubmed.ncbi.nlm.nih.gov/20195512/
IIS pathway, growth hormone and Tor	D. melanogaster		Reduced IIS and dietary restriction act acutely in Drosophila to increase survival	Yes	Yes	NO	NA	NA	NA	NA	NA	https://pubmed.ncbi.nlm.nih.gov/18373439/
IIS pathway, growth hormone and Tor	mus musculus		Mutations in growth hormone (GH) and IIS genes can substantially increase life span in mice	Yes	Yes	Yes	3	Severity of adenocarcinoma	NO	NO	NA	https://pubmed.ncbi.nlm.nih.gov/12663691/
								Severity of glomerulonephritis	NO	NO	NA
								Disease burden (The average disease burden per mouse is the total number of pathological changes of any type found in individual mice from each group)	NO	NO	NA
IIS pathway, growth hormone and Tor	mus musculus		Ames dwarf mice did not experience an age-related decline in locomotor activity when compared to their young counterparts. Furthermore, old dwarf mice did not differ from the young groups in inhibitory avoidance retention, while old normal animals performed more poorly than both young groups on this test.	Yes	Yes	Yes	3	Spontaneous Locomotor Activity	Yes	Yes	Yes	https://pubmed.ncbi.nlm.nih.gov/11374913/
								Inhibitory Avoidance Task	Yes	Yes	Yes
								Elevated Plus-Maze	Yes	Yes	Yes
IIS pathway, growth hormone and Tor	mus musculus		Lifespan extension and delayed immune and collagen aging in mutant mice with defects in growth hormone production	Yes	Yes	Yes		collagen denaturation	Yes	Yes	Possibly	https://pubmed.ncbi.nlm.nih.gov/11371619/
								T cell subsets in spleens	Yes	NO	NA
								T cell function	Yes	NO	NA
								Body weight and serum leptin concentrations	Yes	Yes	Yes	https://pubmed.ncbi.nlm.nih.gov/17360245/
			Ames dwarf mice (dfldf), which are small and deficient in growth hormone (GH), prolactin and thyroidstimulating hormone (TSH), live significantly longer	Yes	Yes	NO	NA	NA	NA	NA	NA	https://pubmed.ncbi.nlm.nih.gov/8900272/
			The Snell dwarf mutation Pit1(dw) can increase life span in mice	Yes	Yes	NO	NA	NA	NA	NA	NA	https://pubmed.ncbi.nlm.nih.gov/11718806/
			Using heterozygous knockout mice (because null mutants are not viable), they report that Igf1r +/- live on average 26% longer than their wild-type littermates and show resistance to oxidative stress	Yes	Yes	NO	NA	NA	NA	NA	NA	https://pubmed.ncbi.nlm.nih.gov/12483226/
Foxo	C. elegans	Among the downstream effectors of the IIS pathway, the most relevant one for longevity in worms and flies is the transcription factor FOXO	They have found that mutations in the gene daf-2 extend lifespan more than twice as long as wild type. Mutaion in daf-16 shortens lifesapn and abolish the daf-2 longevity effect	Yes	NO	NO	NA	NA	NA	NA	NA	https://pubmed.ncbi.nlm.nih.gov/8247153/
Foxo	D. melanogaster		The removal of dFOXO shortens life span and blocks IIS-dependent lifespan extension	Yes	NO	NO	NA	NA	NA	NA	NA	https://pubmed.ncbi.nlm.nih.gov/21443682/
Pten	mus musculus	Mice with increased dosage of the tumor suppressor PTEN exhibit a general down-modulation of the IIS pathway and an increased energy expenditure that is associated with improved mitochondrial oxidative metabolism, as well as with an enhanced activity of the brown adipose tissue	Super-PTEN mutants are viable and show reduced body size due to decreased cell number, with no effect on cell size. Unexpectedly, PTEN elevation at the organism level results in healthy metabolism characterized by increased energy expenditure and reduced body fat accumulation. Cells derived from these mice show reduced glucose and glutamine uptake, increased mitochondrial oxidative phosphorylatio…	Yes	Yes	Yes	1	Percentage of fat and lean mass	Yes	Yes	NO	https://pubmed.ncbi.nlm.nih.gov/22401813/
Pten	mus musculus		Pten-tg mice carrying additional genomic copies of Pten are protected from cancer and present a significant extension of life span. Pten Positively Regulates Brown Adipose Function, Energy Expenditure in young mice (3-8 months) the lanogevity	Yes	Yes	Yes	6	Neuromuscular coordination	Yes	Yes	possibly	https://pubmed.ncbi.nlm.nih.gov/22405073/
								fasting levels of glucose	Yes	Yes	Yes
								fasting levels of insulin serum levels	Yes	Yes	Yes
								insulin resistance index	Yes	Yes	Yes
								Igf1 levels in serum	Yes	Yes	Yes
								sponteneous cancer	NO	NO	NA
PI3K	mus musculus	In line with other mouse models with decreased IIS activity, Pten-overexpressing mice, as well as hypomorphic PI3K mice show an increased longevity	Long-term p110α PI3K inactivation results in a modest lifespan extension in male mice and also protects middle ages mice from age-related reduction in insulin sensitivity, glucose tolerance and fat accumulation	Yes	Yes	Yes	5	Body weight	NO	NO	NA	https://pubmed.ncbi.nlm.nih.gov/23483710/
								Epididymal fat pad weight	NO	NO	NA
								Fasting plasma glucose	NO	NO	NA
								Intraperitoneal insulin (2 U/kg) tolerance	NO	NO	NA
								Intraperitoneal glucose (1 g/kg) tolerance	NO	NO	NA
IGF-1 treatment	mus musculus	There are cases of progeroid mice with very low levels of IGF-1, in which supplementation of IGF-1 can ameliorate premature aging	Insulin-like growth factor 1 treatment extends longevity in progeroid Zmpste24(-/-) mice by restoring somatotroph axis function	NO	NA	NA	NA	NA	NA	NA	NA	https://pubmed.ncbi.nlm.nih.gov/20805469/
rapamycin	Saccharomyces cerevisiae, C. elegans and D. melanogaster	Genetic down-regulation of mTORC1 activity in yeast, worms and flies extends longevity	Genetic or pharmacological inhibition of an mTORC1-pathway component extends lifespan in yeast, worms and flies	Yes	Yes	NO	NA	NA	NA	NA	NA	https://pubmed.ncbi.nlm.nih.gov/23325216/
rapamycin	mus musculus	In mice, treatment with rapamycin also extends longevity in what is considered the most robust chemical intervention to increase lifespan in mammals	Rapamycin fed late in life extends lifespan in genetically heterogeneous mice	Yes	Yes	NO	NA	NA	NA	NA	NA	https://pubmed.ncbi.nlm.nih.gov/19587680/
mTORC1	mus musculus	Genetically-modified mice with low levels of mTORC1 activity, but normal levels of mTORC2, have increased lifespan	Rapamycin disrupted a second mTOR complex, mTORC2, in vivo and that mTORC2 was required for the insulin-mediated suppression of hepatic gluconeogenesis. Further, decreased mTORC1 signaling was sufficient to extend life span independently from changes in glucose homeostasis, as female mice heterozygous for both mTOR and mLST8 exhibited decreased mTORC1 activity and extended life span but had norma…	Yes	Yes	NO	NA	NA	NA	NA	NA	https://pubmed.ncbi.nlm.nih.gov/22461615/
S6K1	mus musculus	Mice deficient in S6K1 (a main mTORC1 substrate) are also long-lived	They show in mice that deletion of ribosomal S6 protein kinase 1 (S6K1), a component of the nutrient-responsive mTOR (mammalian target of rapamycin) signaling pathway, led to increased life span and improve several age-related pathologies, such as bone, immune, and motor dysfunction and loss of insulin sensitivity.	Yes	Yes	Yes	7	general activity and exploratory	NO	NO	NA	https://pubmed.ncbi.nlm.nih.gov/19797661/
								Abundance of memory and naïve T cells	NO	NO	NA
								Bone volume and trabecular number	NO	NO	NA
								Insulin sensitivity and glucose tolerance	NO	NO	NA
								plasma leptin levels	NO	NO	NA
								Body mass	NO	NO	NA
								pituitary growth hormone (GH) concentrations	NO	NO	NA
rapamycin	mus musculus	Although inhibition of TOR activity clearly has beneficial effects during aging, it also has undesirable side-effects, such as impaired wound healing, insulin resistance, cataract and testicular degeneration in mice	Some age-dependent change, including alterations in heart, liver, adrenal glands, endometrium, and tendon, as well as age-dependent decline in spontaneous activity, occur more slowly in rapamycin-treated old mice	Yes	Yes	Yes	11	liver degeneration	Yes	NO	NA	https://pubmed.ncbi.nlm.nih.gov/22587563/
								myocardial nuclear atypia	Yes	NO	NA
								endometrial hyperplasia	Yes	NO	NA
								adrenal tumor	Yes	NO	NA
								adrenal telangectasia	Yes	NO	NA
								ovarian cyst	Yes	NO	NA
								thyroid cold follicles	Yes	NO	NA
								lung tumor	Yes	NO	NA
								Tendons elasticity	Yes	NO	NA
								testicular degeneration	Yes	NO	NA
								Spontaneous activity	Yes	NO	NA
metformin	mus musculus	There is evidence indicating that AMPK activation may mediate lifespan-extension following metformin administration to worms and mice	If started early in life, metformin treatment increases life span and postpones tumors in female SHR mice	Yes	Yes	Yes	13	Mammary adenocarcinoma	NO	NO	NA	https://pubmed.ncbi.nlm.nih.gov/21386129/
								Leukemia/lymphoma	NO	NO	NA
								Ovary: hemangioma	NO	NO	NA
								granulesa-cell tumor	NO	NO	NA
								adenocarcinoma	NO	NO	NA
								holangiocarcinoma	NO	NO	NA
								adenoma	NO	NO	NA
								adenocarcinoma	NO	NO	NA
								paplilloma	NO	NO	NA
								fibrosarcoma	NO	NO	NA
								sarcoma	NO	NO	NA
								hemangioma	NO	NO	NA
								hemangioma	NO	NO	NA
metformin	C. elegans		They show that both AMPK and calcineurin modulate longevity exclusively through post-translational modification of CRTC-1	Yes	Yes	NO	NA	NA	NA	NA	NA	https://pubmed.ncbi.nlm.nih.gov/21331044/
metformin	C. elegans		Metformin induces a dietary restriction-like state and the oxidative stress response to extend C. elegans life span via AMPK, LKB1, and SKN-1	Yes	Yes	Yes	4	Swimming rates	Yes	Yes	NO	https://pubmed.ncbi.nlm.nih.gov/20090912/
								Age pigment fluorescence	NO	NO	NA
								egg-laying and progeny production	NO	NO	NA
								overall fat levels	NO	NO	NA

## Sheet: Mitochondrial Dysfunction
Name of the intervention (experimental condition)	Species	The claim in the hallmarks of aging paper	What is the cited study about?	Was natural aging examined?	If yes, was a pro-longevity effect shown?	Has an anti-aging affect been claimed?	If yes, how many parameters were examined	List of parameters examined	Was the age-sensitivity of the phenotypes established in the paper	Was a young intervention group (young treated group) included in the study design?	If yes, was the effect also seen in the young intervention group?	Link to the paper
ROS (sod2)	C. elegans	Of particular impact has been the unexpected observation that increased ROS may prolong lifespan in yeast and C. elegans	They tested the impact of each SOD isoform in Caenorhabditis elegans by manipulating its five sod genes and saw no major effects on life span	Yes	No effect	NO	NA	NA	NA	NA	NA	https://pubmed.ncbi.nlm.nih.gov/19056880/
caloric restriction	Saccharomyces cerevisiae		In Saccharomyces cerevisiae, caloric restriction or inactivation of catalases extends chronological lifespan by inducing elevated levels of the reactive oxygen species hydrogen peroxide, which activate superoxide dismutases that inhibit the accumulation of superoxide anions. Increased hydrogen peroxide in catalase-deficient cells extends chronological lifespan despite parallel increases in oxidat…	Yes	Yes	NO	NA	NA	NA	NA	NA	https://pubmed.ncbi.nlm.nih.gov/20696905/
ROS (sod2)	C. elegans		increased oxidative stress caused by deletion of sod genes does not result in decreased lifespan in C. elegans and that deletion of sod-2 extends worm lifespan	Yes	Yes	NO	NA	NA	NA	NA	NA	https://www.ncbi.nlm.nih.gov/pmc/articles/PMC2628729/
MnSOD activity	mus musculus	In mice, genetic manipulations that increase mitochondrial ROS and oxidative damage do not accelerate aging	Life-long reduction in MnSOD activity results in increased DNA damage and higher incidence of cancer but does not accelerate aging	Yes	NO	NO	NA	NA	NA	NA	NA	https://pubmed.ncbi.nlm.nih.gov/14679299/
ROS (sod2)	mus musculus	Finally, genetic manipulations that impair mitochondrial function but do not increase ROS accelerate aging	They report that mitochondrial protein synthesis is unimpaired in mtDNA mutator mice consistent with the observed minor alterations of steady-state levels of mitochondrial transcripts. These findings refute recent claims that circular mtDNA molecules with large deletions are driving the premature aging phenotype	Yes	NO	NO	NA	NA	NA	NA	NA	https://pubmed.ncbi.nlm.nih.gov/19656491/
PolgA	mus musculus		Mice with a proofreading-deficient version (D257A) of the mitochondrial DNA Polymerase gammamice display impaired mitochondrial bioenergetics associated with compromised state-3 respiration, lower ATP content and a resulting decrease in mitochondrial membrane potential (Deltapsim). Surprisingly, mitochondrial dysfunction was not accompanied by an increase in mitochondrial reactive oxygen species …	Yes	NO	NO	NA	NA	NA	NA	NA	https://pubmed.ncbi.nlm.nih.gov/20628647/
mtDNA mutations	mus musculus		Accumulation of mtDNA mutations was not associated with increased markers of oxidative stress or a defect in cellular proliferation, but was correlated with the induction of apoptotic markers, particularly in tissues characterized by rapid cellular turnover	Yes	NO	NO	NA	NA	NA	NA	NA	https://pubmed.ncbi.nlm.nih.gov/16020738/
			The increase in somatic mtDNA mutations is associated with reduced lifespan and some other phenotypes such as weight loss, reduced subcutaneous fat, alopecia (hair loss), kyphosis (curvature of the spine), osteoporosis, anaemia, reduced fertility and heart enlargement	Yes	NO	NO	NA	NA	NA	NA	NA	https://pubmed.ncbi.nlm.nih.gov/15164064/
PolgA	mus musculus		They found that mtDNA deletions accumulated significantly in brain and heart tissue of Wild Type, Polga+/mut and Polgamut/mut mice with age. However, they accumulated at an accelerated rate in the tissues of the Polgamut/mut mice only and not wildtype	Yes	NO	NO	NA	NA	NA	NA	NA	https://pubmed.ncbi.nlm.nih.gov/18311139/
Alternate-day fasting	mus musculus	Endurance training and alternate-day-fasting may improve healthspan through their capacity to avoid mitochondrial degeneration	Alternate-day fasting reverses the age-associated hypertrophy phenotype in rat heart by influencing the ERK and PI3K signaling pathways	Yes	No effect	Yes	12	α-CA and α-SKA expression in rat heart	Yes	Yes	possibly	https://pubmed.ncbi.nlm.nih.gov/21741396/
								BNP levels in rat heart	Yes	Yes	possibly
								BNP levels plasma	Yes	Yes	NO
								Body weight	Yes	Yes	NO
								Left ventricle weight	Yes	Yes	NO
								Cross-sectional area of cardiac	Yes	Yes	NO
								myocytes (μm2)	Yes	Yes	NO
								ERK1 activation in heart	Yes	Yes	NO
								ERK2 activation in heart	Yes	Yes	possibly
								PI3Kγ levels in heart	Yes	Yes	NO
								STAT3 activation in rat heart	Yes	Yes	NO
								SOCS3 levels in rat heart	Yes	Yes	NO
endurance training	mus musculus		They show that 5 months of endurance exercise induced systemic mitochondrial biogenesis, prevented mtDNA depletion and mutations, increased mitochondrial oxidative capacity and respiratory chain assembly, restored mitochondrial morphology, and blunted pathological levels of apoptosis in multiple tissues of mtDNA mutator mice	NO	NA	NA	NA	NA	NA	NA	NA	https://pubmed.ncbi.nlm.nih.gov/21368114/
endurance training and alternate-day-fasting	C. elegans	Hormetic reactions may consist in the induction of a mitochondrial stress response either in the same tissue in which mitochondria are defective, or even in distant tissues, as shown in C. elegans	They find that regulators of mitochondrial stress responses are essential and specific genetic requirements for the electron transport chain longevity pathway. They also find that mitochondrial perturbation in one tissue is perceived and acted upon by the mitochondrial stress response pathway in a distal tissue	Yes	Yes	NO	NA	NA	NA	NA	NA	https://pubmed.ncbi.nlm.nih.gov/21215371/
metformin	C. elegans	Metformin extends lifespan in C. elegans through the induction of a compensatory stress response mediated by AMPK and the master anti-oxidant regulator Nrf2	Metformin induces a dietary restriction-like state and the oxidative stress response to extend C. elegans life span via AMPK, LKB1, and SKN-1	Yes	Yes	Yes	4	Swimming rates	Yes	Yes	NO	https://pubmed.ncbi.nlm.nih.gov/20090912/
								Age pigment fluorescence	NO	NO	NA
								egg-laying and progeny production	NO	NO	NA
								overall fat levels	NO	NO	NA
metformin	C. elegans	Recent studies have also shown that metformin retards aging in worms by impairing folate and methionine metabolism of their intestinal microbiome	Metformin increases or decreases worm lifespan, depending on E. coli strain metformin sensitivity and glucose concentration	Yes	Yes	NO	NA	NA	NA	NA	NA	https://pubmed.ncbi.nlm.nih.gov/23540700/
metformin	mus musculus	Regarding mammals, metformin can increase mouse lifespan when administered from early life	If started early in life, metformin treatment increases life span and postpones tumors in female SHR mice	Yes	Yes	Yes	13	Mammary adenocarcinoma	NO	NO	NA	https://pubmed.ncbi.nlm.nih.gov/21386129/
								Leukemia/lymphoma	NO	NO	NA
								Ovary: hemangioma	NO	NO	NA
								granulesa-cell tumor	NO	NO	NA
								adenocarcinoma	NO	NO	NA
								holangiocarcinoma	NO	NO	NA
								adenoma	NO	NO	NA
								adenocarcinoma	NO	NO	NA
								paplilloma	NO	NO	NA
								fibrosarcoma	NO	NO	NA
								sarcoma	NO	NO	NA
								hemangioma	NO	NO	NA
								hemangioma	NO	NO	NA
resveratrol and the sirtuin activator SRT1720	mus musculus	In the cases of resveratrol and the sirtuin activator SRT1720, there is convincing evidence that they protect from metabolic damage and improve mitochondrial respiration in a PGC-1α-dependent fashion	Resveratrol shifts the physiology of middle-aged mice on a high-calorie diet towards that of mice on a standard diet and significantly increases their survival.	NO	NA	NA	NA	NA	NA	NA	NA	https://pubmed.ncbi.nlm.nih.gov/17086191/
	mus musculus		Specific SIRT1 activation mimics low energy levels and protects against diet-induced metabolic disorders by enhancing fat oxidation	NO	NA	NA	NA	NA	NA	NA	NA	https://pubmed.ncbi.nlm.nih.gov/19046567/
resveratrol	mus musculus	resveratrol does not extend mouse lifespan under normal dietary conditions	mice fed a standard diet did not live longer when treated with resveratrol beginning at 12 months of age.	Yes	No effect	Yes	7	distal trabecular tissue mineral density (TMD)	NO	NO	NA	https://pubmed.ncbi.nlm.nih.gov/18599363/
								bone volume	NO	NO	NA
								Lens opacity	NO	NO	NA
								Time to fall from an accelerating rotarod	NO	NO	NA
								relaxation in aortic ring	Yes	NO	NA
								total nuclear ethidium bromide fluorescence as a marker of increased oxidative stress	Yes	NO	NA
								percentage of apoptotic endothelial cells	Yes	NO	NA
resveratrol	mus musculus		Resveratrol, green tea extract, curcumin, oxaloacetic acid, and medium-chain triglyceride oil do not extend life span of genetically heterogeneous mice	Yes	NO effect	NO	NA	NA	NA	NA	NA	https://pubmed.ncbi.nlm.nih.gov/22451473/
PGC-1α	D. melanogaster	Further support for the role of PGC-1α in longevity comes from the observation that PGC-1α overexpression suffices to extend Drosophila lifespan in association with improved mitochondrial activity	overexpression of dPGC-1 in stem and progenitor cells within the digestive tract extends life span	Yes	Yes	Yes	4	Complex I activity in the intestine	Yes	Yes	NO	https://pubmed.ncbi.nlm.nih.gov/22055505/
								Complex II activity in the intestine	Yes	Yes	NO
								number of intestinal stem cell	Yes	Yes	Yes
								activation of ISC proliferation	Yes	Yes	possibly
uncoupling protein UCP1	mus musculus	mitochondrial uncoupling, either genetically through the overexpression of the uncoupling protein UCP1 or by administration of the chemical uncoupler 2-4-dinitrophenol can increase lifespan in flies and mice	Mild mitochondrial uncoupling in mice affects energy metabolism, redox balance and longevity	Yes	Yes	NO	NA	NA	NA	NA	NA	https://pubmed.ncbi.nlm.nih.gov/18505478/
uncoupling protein UCP1	D. melanogaster		They demonstrated a role for UCP in adult Drosophila IPCs in influencing systemic insulin signaling and longevity by a mechanism that may involve K(ATP) channels.	Yes	Yes	NO	NA	NA	NA	NA	NA	https://pubmed.ncbi.nlm.nih.gov/20195385/
low-level expression of UCP1 in skeletal muscle	mus musculus		Respiratory uncoupling in skeletal muscle delays death in mouse models for vascular disease model and obesity. In addition, they also showed an increased survival and fewer cancer deaths in mice with respiratory uncoupling in skeletal Muscle	Yes	Yes	Yes	6	SIRT enzyme activity in skeletal muscle	Yes	Yes	Yes	https://pubmed.ncbi.nlm.nih.gov/18054318/
								lymphoma	NO	NO	NA
								Body weight	Yes	Yes	Yes
								adiposity	Yes	Yes	Yes
								free fatty acids	Yes	Yes	NO
								triglycerides	Yes	Yes	NO

## Sheet: Cellular Senescence
Name of the intervention (experimental condition)	Species	The claim in the hallmarks of aging paper	What is the cited study about?	Was natural aging examined?	If yes, was a pro-longevity effect shown?	Has an anti-aging affect been claimed?	If yes, how many parameters were examined	List of parameters examined	Was the age-sensitivity of the phenotypes established in the paper	Was a young intervention group (young treated group) included in the study design?	If yes, was the effect also seen in the young intervention group?	Link to the paper
p53	mus musculus	mutant mice with premature aging due to extensive and persistent damage, present dramatic levels of senescence and their progeroid phenotypes are ameliorated by elimination of p16Ink4a or p53.	Haploid loss of p53 overcame embryonic senescence in mice lacking the Brca1 full-length isoform but failed to extend life span	NO	NA	NA	NA	NA	NA	NA	NA	https://pubmed.ncbi.nlm.nih.gov/12533509/
p53	mus musculus		They demonstrate that Zmpste24 deficiency elicits a stress signalling pathway that is evidenced by a marked upregulation of p53 target genes, and accompanied by a senescence phenotypes. These phenotypes are largely rescued in Zmpste24-/-Lmna+/- mice and partially reversed in Zmpste24-/-p53-/- mice.	NO	NA	NA	NA	NA	NA	NA	NA	https://pubmed.ncbi.nlm.nih.gov/16079796/
p16Ink4a	mus musculus		Clearance of p16Ink4a-positive senescent cells delays some pathological phenotypes in the BubR1 progeroid mouse background.	NO	NA	NA	NA	NA	NA	NA	NA	https://pubmed.ncbi.nlm.nih.gov/16079796/
Ink4	mus musculus	However, other evidence suggests a more complicated picture. In contrast to their anticipated pro-aging role, mice with a mild and systemic increase in p16Ink4a, p19Arf or p53 tumor suppressors exhibit extended longevity	They showed an enhanced cancer protection and extended longevity in Ink4/Arf-tg/tg mice	Yes	Yes	Yes	8	Spontaneous cancer incidence	NO	NO	NA	https://pubmed.ncbi.nlm.nih.gov/19239418/
								Incidence of kidney lesions	NO	NO	NA
								Neuromuscular coordination	NO	NO	NA
								Hair re-growth capacity	NO	NO	NA
								53BP1-positive cells in liver	NO	NO	NA
								γH2AX-positive cells in liver	NO	NO	NA
								Expression of antioxidant genes in liver	NO	NO	NA
								Levels of reduced glutathione (GSH) in the liver	NO	NO	NA
P53	mus musculus		Genetically manipulated mice with increased, but otherwise normally regulated, levels of Arf and p53 present strong cancer resistance and have decreased levels of ageing-associated damage	Yes	Yes	Yes	10	malignant tumors(%)	NO	NO	NA	https://pubmed.ncbi.nlm.nih.gov/17637672/
								Papilloma formation	Yes	Yes	possibly
								Neuromuscular coordination	Yes	Yes	Yes
								Hair re-growth capacity of the dorsal skin	Yes	Yes	Yes
								DNA damage in liver and kidney	Yes	Yes	possibly
								ROS levels in Splenocytes	Yes	Yes	Yes
								Lipid peroxidation in liver	Yes	Yes	NO
								Levels of oxidized proteins in liver	Yes	Yes	Yes
								Expression of Sesn1 and Sesn2 in liver	Yes	Yes	Yes
								GSH level in liver	Yes	Yes	Yes
P53	mus musculus	Also, elimination of p53 aggravates the phenotypes of some progeroid mutant mice	p53 deletion impairs clearance of chromosomal-instable stem cells in aging telomere-dysfunctional mice	NO	NA	NA	NA	NA	NA	NA	NA	https://pubmed.ncbi.nlm.nih.gov/19718028/
P53	mus musculus		A mouse model of ATR-Seckel shows embryonic replicative stress and abnormal development which are further aggravated in the absence of p53	NO	NA	NA	NA	NA	NA	NA	NA	https://pubmed.ncbi.nlm.nih.gov/19620979/
P53	mus musculus		Combined loss of Atr and Trp53 in adult mice leads to the accumulation of highly damaged cells, which, consequently, impose a barrier to regeneration from undamaged progenitors.	Yes	NO	NO	NA	NA	NA	NA	NA	https://pubmed.ncbi.nlm.nih.gov/19718024/

## Sheet: Stem Cell Exhaustion
The name of intervention	Species	The claim in the hallmarks of aging paper	What is the cited study about?	Was natural aging examined?	If yes, was prolingevity effectshown?	Has an antiaging affect been claimed?	If yes, how many parameters were examined	List the parameter	Were the age-sensitivity of the phenotypes established in the paper	Did they include young intervention group?	If yes, was the ffect has been seen in young intervention groups?	Link to the paper
P16	mus musculus	In fact, old INK4a−/− HSCs exhibit better engraftment capacity and increased cell cycle activity compared with old wild-type HSCs	In the absence of p16INK4a, HSC repopulating defects and apoptosis were mitigated, improving the stress tolerance of cells and the survival of animals in successive transplants, a stem-cell-autonomous tissue regeneration model	NO	NA	NA	NA	NA	NA	NA	NA	https://pubmed.ncbi.nlm.nih.gov/16957735/
PGC-1	D. melanogaster	The importance of stem cell quiescence for the long-term functionality of stem cells has been compellingly demonstrated in the case of Drosophila intestinal stem cells, where excessive proliferation leads to exhaustion and premature aging	Overexpression of dPGC-1 in stem and progenitor cells within the digestive tract extends life span	Yes	Yes	Yes	4	Complex I activity in the intestine	Yes	Yes	NO	https://pubmed.ncbi.nlm.nih.gov/22055505/
								Complex II activity in the intestine	Yes	Yes	NO
								number of intestinal stem cell	Yes	Yes	Yes
								activation of ISC proliferation	Yes	Yes	possibly
P21	mus musculus	P21-null mice show premature exhaustion of HSCs and neural stem cells	In the absence of p21, hematopoietic stem cell proliferation and absolute number were increased under normal homeostatic conditions. Exposing the animals to cell cycle-specific myelotoxic injury resulted in premature death due to hematopoietic cell depletion. Further, self-renewal of primitive cells was impaired in serially transplanted bone marrow from p21-/- mice, leading to hematopoietic failu…	NO	NA	NA	NA	NA	NA	NA	NA	https://pubmed.ncbi.nlm.nih.gov/10710306/
P21	mus musculus		Tthey found that p21-/- mice between post-natal age 60-240 d have more NSCs than wild-type (+/+) controls due to higher proliferation rates of p21-/- NSCs. Thereafter, NSCs in p21-/- mice decline and are reduced in number at 16 mo relative to p21+/+ mice. Similarly, both p21-/- and p21+/+ NSCs display self-renewal in vitro; however, p21-/- NSCs display limited in vitro self-renewal (surviving a f…	Yes	NO	NO	NA	NA	NA	NA	NA	https://pubmed.ncbi.nlm.nih.gov/15769947/
FGF2 signaling	mus musculus	Recent studies have shown that an increase in FGF2 signaling in the aged muscle stem cell niche results in the loss of quiescence, and eventually in stem cell depletion and diminished regenerative capacity, while suppression of this signaling pathway rescues these defects	An increase in FGF2 signaling in the aged muscle stem cell niche results in the loss of quiescence, and eventually in stem cell depletion and diminished regenerative capacity in cell transplantation studies , while suppression of this signaling pathway rescues these defects	NO	NA	NA	NA	NA	NA	NA	NA	https://pubmed.ncbi.nlm.nih.gov/23023126/
DR or CR	mus musculus	An important debate regarding the decline in stem-cell function is the relative role of cell-intrinsic pathways compared to cell-extrinsic ones.Recent work has provided strong support for the latter. In particular, DR increases intestinal and muscle stem functions through cell-extrinsic mechanisms	CR enhanced endogenous muscle repair and CR initiated in either donor or recipient animals improved the contribution of donor cells to regenerating muscle following transplant	NO	NA	NA	NA	NA	NA	NA	NA	https://www.ncbi.nlm.nih.gov/pmc/articles/PMC3561899/
DR or CR	mus musculus		Using a 3D cell culture model, they showed mTORC1 in the Paneth cell niche couples intestinal stem-cell function to calorie intake	NO	NA	NA	NA	NA	NA	NA	NA	https://pubmed.ncbi.nlm.nih.gov/22722868/
muscle-derived stem cells from young mice	mus musculus	Likewise, transplantation of muscle-derived stem cells from young mice to progeroid mice extends lifespan and improves degenerative changes of these animals even in tissues where donor cells are not detected, suggesting that their therapeutic benefit may derive from systemic effects caused by secreted factors	MDSPCs (muscle-derived stem/progenitor cells) from old and progeroid mice are defective in proliferation and multilineage differentiation. Intraperitoneal administration of MDSPCs, isolated from young wild-type mice, to progeroid mice improve degenerative changes.	NO	NA	NA	NA	NA	NA	NA	NA	https://pubmed.ncbi.nlm.nih.gov/22215083/
parabiosis	mus musculus	Furthermore, parabiosis experiments have demonstrated that the decline in neural and muscle stem cell function in old mice can be reversed by systemic factors from young mice	They established parabiotic pairings (that is, a shared circulatory system) between young and old mice (heterochronic parabioses), exposing old mice to factors present in young serum.	Yes	No effect	Yes	4	muscle regeneration	Yes	NA	NA	https://pubmed.ncbi.nlm.nih.gov/15716955/
								activation of satellite cells	Yes	NA	NA
								proliferation of aged liver progenitor cells	Yes	NA	NA
								formation of the cEBP-α–Brm complex in liver	Yes	NA	NA
exposing a young mouse to an old systemic environment			Exposing a young mouse to an old systemic environment or to plasma from old mice decreased synaptic plasticity, and impaired contextual fear conditioning and spatial learning and memory	Yes	No effect	NO	NA	NA	NA	NA	NA	https://pubmed.ncbi.nlm.nih.gov/21886162/
rapamycin	mus musculus	Pharmacological interventions are also being explored to improve stem cell function. In particular, mTORC1 inhibition with rapamycin, which can postpone aging by improving proteostasis (see section on Loss of Proteostasis) and by affecting energy sensing (see section on Deregulated Nutrient-sensing), may also improve stem cell function in the epidermis, in the hematopoietic system, and in the int…	They explored the consequences of persistent expressing Wnt1 in an epidermal compartment that includes the epithelial stem cells. Surprisingly, Wnt caused the rapid growth of the hair follicles, but this was followed by epithelial cell senescence, disappearance of the epidermal stem cell compartment, and progressive hair loss. Blockade of mTOR with rapamycin protects from hair follicle alteration…	NO	NA	NA	NA	NA	NA	NA	NA	https://pubmed.ncbi.nlm.nih.gov/19733540/
rapamycin	mus musculus		mTOR activation through conditional deletion of Tsc1 in the HSCs of young mice mimicked the phenotype of HSCs from aged mice.In old mice, rapamycin increased life span, restored the self-renewal and hematopoiesis of HSCs in transplantation studies	NO	NA	NA	NA	NA	NA	NA	NA	https://pubmed.ncbi.nlm.nih.gov/19934433/
CASIN (pharmacological inhibition of Cdc42 activity)	mus musculus	It is possible to rejuvenate human senescent cells by pharmacological inhibition of the GTPase CDC42, whose activity is increased in aged HSCs	In mice pharmacological inhibition of Cdc42 activity functionally rejuvenates aged HSCs, increases the percentage of polarized cells in an aged HSC population, and restores the level and spatial distribution of histone H4 lysine 16 acetylation to a status similar to that seen in young HSCs.	Yes	No effect	Yes	4	densitometric score of the Cdc42-GTP form and the total Cdc42 expression.	Yes	NO	NA	https://pubmed.ncbi.nlm.nih.gov/22560076/
								Percentages of cells polarized for Cdc42 and tubulin	Yes	NO	NA
								AcH4K16 expression	Yes	Yes	Yes
								Percentages of cells polarized for AcH4K16 and tubulin in opposite poles	Yes	NO	NA

## Sheet: Altered intercellular communic 
The name of intervention	Species	The claim in the hallmarks of aging paper	What is the cited study about?	Was natural aging examined?	If yes, was prolingevity effectshown?	Has an antiaging affect been claimed?	If yes, how many parameters were examined	List the parameter	Were the age-sensitivity of the phenotypes established in the paper	Did they include young intervention group?	If yes, was the ffect has been seen in young intervention groups?	Link to the paper
4-OH	mus musculus	Conditional expression of an NF-κB inhibitor in the aged skin of transgenic mice causes the phenotypic rejuvenation of this tissue, as well as the restoration of the transcriptional signature corresponding to young age	Inducible genetic blockade of NF-kappaB for 2 weeks in the epidermis of chronologically aged mice reverted the tissue characteristics and global gene expression programs to those of young mice	Yes	No effect	Yes	3	epidermal thickness and proliferation	Yes	Yes	Yes	https://pubmed.ncbi.nlm.nih.gov/18055696/
								senescence markers SA-β-gal and p16INK4A	Yes	NO	NA
								skin histology	Yes	Yes	NO
NF-κB	mus musculus	Likewise, genetic and pharmacological inhibition of NF-κB signaling prevents age-associated features in different mouse models of accelerated aging	Genetic and pharmacological inhibition of NF-κB signaling prevents degenerative phenotypes in Zmpste24(-/-) and Lmna(G609G/G609G) mice	NO	NA	NA	NA	NA	NA	NA	NA	https://pubmed.ncbi.nlm.nih.gov/23019125/
NF-κB	mus musculus		NF-κB-activating kinase, IKK, delayed the degenerative phenotypes of progeroid mice	NO	NA	NA	NA	NA	NA	NA	NA	https://pubmed.ncbi.nlm.nih.gov/22706308/
inhibition of NF-κB in hypothalamus	mus musculus	A novel link between inflammation and aging derives from the recent finding that inflammatory and stress responses activate NF-κB in the hypothalamus and induce a signaling pathway that results in reduced production of gonadotropin-releasing hormone (GnRH) by neurons	Inhibition of NF-κB in hypothalamus extends life span through increasing of GnRH	Yes	Yes	Yes	7	cognition test by Morris water maze	NO	NO	NA	https://pubmed.ncbi.nlm.nih.gov/23636330/
								muscle endurance	Yes	Yes	Possibly
								muscle (quadriceps) fibre size	Yes	Yes	NO
								dermal thickness	Yes	Yes	NO
								Fat layer	Yes	Yes	NO
								bone mass	Yes	Yes	Possibly
								tail tendon breaking time	Yes	Yes	NO
inhibition of NF-κB in hypothalamus	mus musculus	Consistently, GnRH treatment prevents aging-impaired neurogenesis and decelerates aging development in mice	Daily GnRH treatment in old mice for a prolonged period, reduce the magnitude of some age-sensitive phenotype	Yes	No effect	Yes	5	neurogenesis in dentate gyrus	Yes	NO	NA	https://pubmed.ncbi.nlm.nih.gov/23636330/
								muscle endurance	Yes	NO	NA
								skeletal muscle fibres size	Yes	NO	NA
								dermal thickness	Yes	NO	NA
								cognition	Yes	NO	NA
AUF1	mus musculus	AUF1-deficient mice exhibit a marked cellular senescence and premature aging phenotype that can be rescued by re-expression of this RNA-binding factor. Interestingly, and in addition to directing inflammatory cytokine mRNA decay, AUF1 contributes to maintaining telomere length by activating the expression of the telomerase catalytic subunit TERT	AUF1-deficient mice undergo striking telomere erosion, markedly increased DNA damage responses at telomere ends, pronounced cellular senescence, and rapid degenerative phenotypes that increases with successive generations, which can be rescued in AUF1 knockout mice and their cultured cells by resupplying AUF1 expression	Yes	NO	NO	NA	NA	NA	NA	NA	https://pubmed.ncbi.nlm.nih.gov/22633954/
NF-κB	mus musculus	SIRT2 and SIRT6 may also down-regulate the inflammatory response through deacetylation of NF-kB subunits and transcriptional repression of their target genes	Computational genomics analyses revealed increased activity of NF-κB-driven gene expression programs in multiple Sirt6-deficient tissues in vivo.Moreover, haploinsufficiency of RelA rescues the early lethality and degenerative phenotypes of Sirt6-deficient mice	NO	NA	NA	NA	NA	NA	NA	NA	https://pubmed.ncbi.nlm.nih.gov/19135889/
SIRT2	mus musculus		SIRT2 interacts with p65 in the cytoplasm and deacetylates p65 in vitro and in vivo at Lys310. Moreover, p65 is hyperacetylated at Lys310 in Sirt2(-/-) cells after TNFα stimulation, which results in the increase in expression of a subset of p65 acetylation-dependent target genes	Yes	NO	NO	NA	NA	NA	NA	NA	https://pubmed.ncbi.nlm.nih.gov/21081649/
	mus musculus	The microenvironment contributes to the age-related functional defects of CD4 T cells, as assessed by using an adoptive transfer model in mice	Using an adoptive transfer model in mice, they demonstrate that the aged microenvironment negatively impacts the CD4 T-cell response to antigenic stimulation	NO	NA	NA	NA	NA	NA	NA	NA	https://pubmed.ncbi.nlm.nih.gov/22607653/
cco-1	C. elegans	Lifespan-extending manipulations targeting one single tissue can retard the aging process in other tissues	Intestine or neuronal specific knockdown of cco-1 results in life-span extensio. In addition the study showed that mitochondrial perturbation in one tissue is perceived and acted upon by the mitochondrial stress response pathway in a distal tissue	Yes	Yes	NO	NA	NA	NA	NA	NA	https://pubmed.ncbi.nlm.nih.gov/21215371/
Tert	mus musculus		They show that muscle-derived stem/progenitor cells ( MDSPCs) from old and progeroid mice are defective in proliferation and multilineage differentiation. Intraperitoneal administration of MDSPCs, isolated from young wild-type mice, to progeroid mice extend their life sapn. The transplanted MDSPCs improve degenerative changes and vascularization in tissues where donor cells are not detected, sugg…	NO	NA	NA	NA	NA	NA	NA	NA	https://pubmed.ncbi.nlm.nih.gov/22215083/
methionine restriction	mus musculus	There are several possibilities for restoring defective intercellular communication underlying aging processes, including genetic, nutritional or pharmacological interventions that may improve the cell-cell communication properties that are lost with aging	Methionine restriction(MetR) implemented at old age decreased mitROS generation, percent free radical leak at the respiratory chain and mtDNA oxidative damage without changing oxygen consumption. Protein oxidation, lipoxidation and glycoxidation increased with age, and MetR in old rats partially or totally reversed these age-related increases.	Yes	No effect	Yes	6	ROS production of liver mitochondria	NO	NO	NA
								Oxidative damage to mtDNA in liver mitochondria	Yes	NO	NA
								Protein oxidation, glycoxidation and lipoxidation in liver	Yes	NO	NA
								mitochondrial biogenesis	Yes	NO	NA
								SIRT1in liver (protein level)	Yes	NO	NA
								TFAM in liver (protein level)	Yes	NO	NA
parabiosis	mus musculus		Heterochronic parabiosis restored the activation of Notch signalling as well as the proliferation and regenerative capacity of aged satellite cells.	Yes	No effect	Yes	4	muscle regeneration	Yes	NA	NA	https://pubmed.ncbi.nlm.nih.gov/15716955/
								activation of satellite cells	Yes	NA	NA
								proliferation of aged liver progenitor cells	Yes	NA	NA
								formation of the cEBP-α–Brm complex in liver	Yes	NA	NA
parabiosis	mus musculus		After 4 weeks of exposure to the circulation of young mice, cardiac hypertrophy in old mice dramatically regressed. Using modified aptamer-based proteomics, they identified the TGF-β superfamily member GDF11 as a circulating factor in young mice that declines with age. Treatment of old mice to restore GDF11 to youthful levels recapitulated the effects of parabiosis and reversed age-related hypert…	Yes	No effect	Yes	8	heart size	Yes	NA	NA	https://pubmed.ncbi.nlm.nih.gov/23663781/
								heart weight-to-tibia length ratio	Yes	Yes	NO
								myocytes morphology	Yes	Yes	NO
								cardiomyocyte (CM) cross-sectional area	Yes	Yes	NO
								Systolic blood pressure (BP) and heart rate	Yes	Yes	NO
								cardiac transcriptional expression ofANP	Yes	Yes	NO
								cardiac transcriptional expression of BNP	Yes	Yes	possibly
								cardiac transcriptional expression of SERCA-2	Yes	Yes	possibly
parabiosis	mus musculus		Exposing a young mouse to an old systemic environment or to plasma from old mice decreased synaptic plasticity, and impaired contextual fear conditioning and spatial learning and memory	Yes	No effect	NO	NA	NA	NA	NA	NA	https://pubmed.ncbi.nlm.nih.gov/21886162/
aspirin	H. sapiens	the long-term administration of anti-inflammatory agents such as aspirin may increase longevity in mice and healthy aging in humans	Daily aspirin reduced deaths due to several common cancers during and after the trials	Yes	Yes	Yes	10	Oesophagus cancer	NO	NO	NA	https://pubmed.ncbi.nlm.nih.gov/21144578/
								Pancreas	NO	NO	NA
								Colorectal	NO	NO	NA
								Stomach	NO	NO	NA
								Lung	NO	NO	NA
								Prostate	NO	NO	NA
								Bladder and kidney	NO	NO	NA
								Adenocarcinoma	NO	NO	NA
								Non-adenocarcinoma	NO	NO	NA
								Haematological cancers	NO	NO	NA
aspirin	mus musculus		Nordihydroguaiaretic acid and aspirin increase lifespan of genetically heterogeneous male mice	Yes	Yes	NO	NA	NA	NA	NA	NA	https://pubmed.ncbi.nlm.nih.gov/18631321/

[truncated: 1 more sheets: Sheet2]
