# Supplementary material for: Targeting the “hallmarks of aging” to slow aging and treat age-related disease: fact or fiction?
Source: Mol Psychiatry. 2022 Jul 15;28(1):242–55. doi: 10.1038/s41380-022-01680-x (PMC9812785; doi:10.1038/s41380-022-01680-x)
Supplement: Supplementary file 3 — Supplementary Table 3 [file 41380_2022_1680_MOESM3_ESM.xlsx]

## Sheet: Description
Short description of how this table has been developed	We searched for relevant papers in PubMed using the following search term: "(aging[Title/Abstract] OR ageing[Title/Abstract] OR healthspan[Title/Abstract]) AND (mice[Title/Abstract] OR mouse[Title/Abstract]) AND (Ghrhr[Title/Abstract] OR Ames[Title/Abstract] OR Prop1[Title/Abstract] OR Snell[Title/Abstract] OR Pit1[Title/Abstract] OR Laron[Title/Abstract] OR Ghr[Title/Abstract] OR "Igf1 heterozyg…
This information is collectively provided under the following column headers	Mouse model	The mouse model used to test the listed parameter
	Parameter assessed	We included all parameters where, at a minimum, old animals and an intervention were assessed.
	Age-sensitivity of the phenotype established in the paper	Indicates whether the parameter is age sensitive or not. "Not age sensitive" means that the age-sensitivity was assessed, and the parameter does not differ between young and old. "No" means that age-sensitivity was not determined.
	Age effect	Indicates whether the parameter value decreases or increases with age.
	Intervention effect in old animals	If the intervention significantly (p<0.05) increases or decreases the parameter value in old animals, we entered "Yes". If there was no change or the change was not statistically significant, we entered "No".
	Intervention countered age effect in old	Here we indicate whether, in old animals, the intervention affects the parameter in an opposite direction to aging.
	Intervention accentuated age effect in old	Here we indicate whether, in old animals, the intervention affects the parameter in the same direction as aging.
	Young intervention group included	If the effect of intervention has also been checked in the young mice, we entered "Yes" and if not, we entered "No".
	Intervention effect in young animals	If the intervention significantly (p<0.05) increases or decreases the parameter value in young animals, we entered "Yes". If there was no change or the change was not statistically significant, we entered "No".
	Intervention countered age effect in young	Here we indicate whether, in young animals, the intervention affects the parameter in an opposite direction to aging.
	Intervention accentuated age effect in young	Here we indicate whether, in young animals, the intervention affects the parameter in the same way as aging.

## Sheet: Summary
PMID	Title	Authors	Citation	First Author	Journal/Book	Publication Year	Create Date	PMCID	NIHMS ID	DOI	Mouse model	Parameter assessed	Age-sensitivity of the phenotype established in the paper	Age effect	Intervention effect in old animals	Intervention countered age effect in old	Intervention accentuated age effect in old	Young intervention group included	Intervention effect in young animals	Intervention countered age effect in young	Intervention accentuated age effect in young
31530037	Naturally occurring osteoarthritis in male mice with an extended lifespan	Ewart D, Harper L, Gravely A, Miller RA, Carlson CS, Loeser RF.	Connect Tissue Res. 2020 Jan;61(1):95-103. doi: 10.1080/03008207.2019.1635590. Epub 2019 Sep 18.	Ewart D	Connect Tissue Res	2020	2019-09-19	PMC6884676	NIHMS1533285	10.1080/03008207.2019.1635590	Ames	ACS score	No	Not applicable	can't read violin plot	Not applicable	Not applicable	Not applicable	Not applicable	Not applicable	Not applicable
31530037	Naturally occurring osteoarthritis in male mice with an extended lifespan	Ewart D, Harper L, Gravely A, Miller RA, Carlson CS, Loeser RF.	Connect Tissue Res. 2020 Jan;61(1):95-103. doi: 10.1080/03008207.2019.1635590. Epub 2019 Sep 18.	Ewart D	Connect Tissue Res	2020	2019-09-19	PMC6884676	NIHMS1533285	10.1080/03008207.2019.1635590	Ames	Safranin O	No	Not applicable	can't read violin plot	Not applicable	Not applicable	Not applicable	Not applicable	Not applicable	Not applicable
31530037	Naturally occurring osteoarthritis in male mice with an extended lifespan	Ewart D, Harper L, Gravely A, Miller RA, Carlson CS, Loeser RF.	Connect Tissue Res. 2020 Jan;61(1):95-103. doi: 10.1080/03008207.2019.1635590. Epub 2019 Sep 18.	Ewart D	Connect Tissue Res	2020	2019-09-19	PMC6884676	NIHMS1533285	10.1080/03008207.2019.1635590	Ames	AC area	No	Not applicable	No effect	Not applicable	Not applicable	Not applicable	Not applicable	Not applicable	Not applicable
31530037	Naturally occurring osteoarthritis in male mice with an extended lifespan	Ewart D, Harper L, Gravely A, Miller RA, Carlson CS, Loeser RF.	Connect Tissue Res. 2020 Jan;61(1):95-103. doi: 10.1080/03008207.2019.1635590. Epub 2019 Sep 18.	Ewart D	Connect Tissue Res	2020	2019-09-19	PMC6884676	NIHMS1533285	10.1080/03008207.2019.1635590	Ames	AC width	No	Not applicable	Increased	Not applicable	Not applicable	Not applicable	Not applicable	Not applicable	Not applicable
31530037	Naturally occurring osteoarthritis in male mice with an extended lifespan	Ewart D, Harper L, Gravely A, Miller RA, Carlson CS, Loeser RF.	Connect Tissue Res. 2020 Jan;61(1):95-103. doi: 10.1080/03008207.2019.1635590. Epub 2019 Sep 18.	Ewart D	Connect Tissue Res	2020	2019-09-19	PMC6884676	NIHMS1533285	10.1080/03008207.2019.1635590	Ames	SCB area	No	Not applicable	Decreased	Not applicable	Not applicable	Not applicable	Not applicable	Not applicable	Not applicable
31530037	Naturally occurring osteoarthritis in male mice with an extended lifespan	Ewart D, Harper L, Gravely A, Miller RA, Carlson CS, Loeser RF.	Connect Tissue Res. 2020 Jan;61(1):95-103. doi: 10.1080/03008207.2019.1635590. Epub 2019 Sep 18.	Ewart D	Connect Tissue Res	2020	2019-09-19	PMC6884676	NIHMS1533285	10.1080/03008207.2019.1635590	Ames	SCB width	No	Not applicable	Decreased	Not applicable	Not applicable	Not applicable	Not applicable	Not applicable	Not applicable
31530037	Naturally occurring osteoarthritis in male mice with an extended lifespan	Ewart D, Harper L, Gravely A, Miller RA, Carlson CS, Loeser RF.	Connect Tissue Res. 2020 Jan;61(1):95-103. doi: 10.1080/03008207.2019.1635590. Epub 2019 Sep 18.	Ewart D	Connect Tissue Res	2020	2019-09-19	PMC6884676	NIHMS1533285	10.1080/03008207.2019.1635590	Ames	% necrosis	No	Not applicable	Decreased	Not applicable	Not applicable	Not applicable	Not applicable	Not applicable	Not applicable
31530037	Naturally occurring osteoarthritis in male mice with an extended lifespan	Ewart D, Harper L, Gravely A, Miller RA, Carlson CS, Loeser RF.	Connect Tissue Res. 2020 Jan;61(1):95-103. doi: 10.1080/03008207.2019.1635590. Epub 2019 Sep 18.	Ewart D	Connect Tissue Res	2020	2019-09-19	PMC6884676	NIHMS1533285	10.1080/03008207.2019.1635590	Ames	Necrosis area	No	Not applicable	No effect	Not applicable	Not applicable	Not applicable	Not applicable	Not applicable	Not applicable
31530037	Naturally occurring osteoarthritis in male mice with an extended lifespan	Ewart D, Harper L, Gravely A, Miller RA, Carlson CS, Loeser RF.	Connect Tissue Res. 2020 Jan;61(1):95-103. doi: 10.1080/03008207.2019.1635590. Epub 2019 Sep 18.	Ewart D	Connect Tissue Res	2020	2019-09-19	PMC6884676	NIHMS1533285	10.1080/03008207.2019.1635590	Ames	Chondrocyte #	No	Not applicable	No effect	Not applicable	Not applicable	Not applicable	Not applicable	Not applicable	Not applicable
31530037	Naturally occurring osteoarthritis in male mice with an extended lifespan	Ewart D, Harper L, Gravely A, Miller RA, Carlson CS, Loeser RF.	Connect Tissue Res. 2020 Jan;61(1):95-103. doi: 10.1080/03008207.2019.1635590. Epub 2019 Sep 18.	Ewart D	Connect Tissue Res	2020	2019-09-19	PMC6884676	NIHMS1533285	10.1080/03008207.2019.1635590	Ames	Osteophyte area	No	Not applicable	No effect (seems significant, but p value is 0.146)	Not applicable	Not applicable	Not applicable	Not applicable	Not applicable	Not applicable
34359856	IGF-1 Haploinsufficiency Causes Age-Related Chronic Cochlear Inflammation and Increases Noise-Induced Hearing Loss	Celaya AM, Rodríguez-de la Rosa L, Bermúdez-Muñoz JM, Zubeldia JM, Romá-Mateo C, Avendaño C, Pallardó FV, Varela-Nieto I.	Cells. 2021 Jul 3;10(7):1686. doi: 10.3390/cells10071686.	Celaya AM	Cells	2021	2021-08-07	PMC8304185		10.3390/cells10071686	Igf +/-	Igf1 mRNA level	Not age sensitive	No effect	Decreased	No	No	Yes	Decreased	No	No
34359856	IGF-1 Haploinsufficiency Causes Age-Related Chronic Cochlear Inflammation and Increases Noise-Induced Hearing Loss	Celaya AM, Rodríguez-de la Rosa L, Bermúdez-Muñoz JM, Zubeldia JM, Romá-Mateo C, Avendaño C, Pallardó FV, Varela-Nieto I.	Cells. 2021 Jul 3;10(7):1686. doi: 10.3390/cells10071686.	Celaya AM	Cells	2021	2021-08-07	PMC8304185		10.3390/cells10071686	Igf +/-	Igf1r mRNA level	Not age sensitive	No effect	No effect	No	No	Yes	No effect	No	No
34359856	IGF-1 Haploinsufficiency Causes Age-Related Chronic Cochlear Inflammation and Increases Noise-Induced Hearing Loss	Celaya AM, Rodríguez-de la Rosa L, Bermúdez-Muñoz JM, Zubeldia JM, Romá-Mateo C, Avendaño C, Pallardó FV, Varela-Nieto I.	Cells. 2021 Jul 3;10(7):1686. doi: 10.3390/cells10071686.	Celaya AM	Cells	2021	2021-08-07	PMC8304185		10.3390/cells10071686	Igf +/-	Igf2 mRNA level	Not age sensitive	No effect	No effect	No	No	Yes	No effect	No	No
34359856	IGF-1 Haploinsufficiency Causes Age-Related Chronic Cochlear Inflammation and Increases Noise-Induced Hearing Loss	Celaya AM, Rodríguez-de la Rosa L, Bermúdez-Muñoz JM, Zubeldia JM, Romá-Mateo C, Avendaño C, Pallardó FV, Varela-Nieto I.	Cells. 2021 Jul 3;10(7):1686. doi: 10.3390/cells10071686.	Celaya AM	Cells	2021	2021-08-07	PMC8304185		10.3390/cells10071686	Igf +/-	Igfbp2 mRNA level	Not age sensitive	No effect	No effect	No	No	Yes	No effect	No	No
34359856	IGF-1 Haploinsufficiency Causes Age-Related Chronic Cochlear Inflammation and Increases Noise-Induced Hearing Loss	Celaya AM, Rodríguez-de la Rosa L, Bermúdez-Muñoz JM, Zubeldia JM, Romá-Mateo C, Avendaño C, Pallardó FV, Varela-Nieto I.	Cells. 2021 Jul 3;10(7):1686. doi: 10.3390/cells10071686.	Celaya AM	Cells	2021	2021-08-07	PMC8304185		10.3390/cells10071686	Igf +/-	Il1b mRNA level	Yes	Increased	No effect	No	No	Yes	No effect	No	No
34359856	IGF-1 Haploinsufficiency Causes Age-Related Chronic Cochlear Inflammation and Increases Noise-Induced Hearing Loss	Celaya AM, Rodríguez-de la Rosa L, Bermúdez-Muñoz JM, Zubeldia JM, Romá-Mateo C, Avendaño C, Pallardó FV, Varela-Nieto I.	Cells. 2021 Jul 3;10(7):1686. doi: 10.3390/cells10071686.	Celaya AM	Cells	2021	2021-08-07	PMC8304185		10.3390/cells10071686	Igf +/-	Il10 mRNA level	Yes	Increased	Decreased	Yes	No	Yes	No effect	No	No
34359856	IGF-1 Haploinsufficiency Causes Age-Related Chronic Cochlear Inflammation and Increases Noise-Induced Hearing Loss	Celaya AM, Rodríguez-de la Rosa L, Bermúdez-Muñoz JM, Zubeldia JM, Romá-Mateo C, Avendaño C, Pallardó FV, Varela-Nieto I.	Cells. 2021 Jul 3;10(7):1686. doi: 10.3390/cells10071686.	Celaya AM	Cells	2021	2021-08-07	PMC8304185		10.3390/cells10071686	Igf +/-	Il6 mRNA level	Yes	Increased	Decreased	Yes	No	Yes	No effect	No	No
34359856	IGF-1 Haploinsufficiency Causes Age-Related Chronic Cochlear Inflammation and Increases Noise-Induced Hearing Loss	Celaya AM, Rodríguez-de la Rosa L, Bermúdez-Muñoz JM, Zubeldia JM, Romá-Mateo C, Avendaño C, Pallardó FV, Varela-Nieto I.	Cells. 2021 Jul 3;10(7):1686. doi: 10.3390/cells10071686.	Celaya AM	Cells	2021	2021-08-07	PMC8304185		10.3390/cells10071686	Igf +/-	Foxp3 mRNA level	Yes	Increased	Decreased	Yes	No	Yes	No effect	No	No
34359856	IGF-1 Haploinsufficiency Causes Age-Related Chronic Cochlear Inflammation and Increases Noise-Induced Hearing Loss	Celaya AM, Rodríguez-de la Rosa L, Bermúdez-Muñoz JM, Zubeldia JM, Romá-Mateo C, Avendaño C, Pallardó FV, Varela-Nieto I.	Cells. 2021 Jul 3;10(7):1686. doi: 10.3390/cells10071686.	Celaya AM	Cells	2021	2021-08-07	PMC8304185		10.3390/cells10071686	Igf +/-	Mat2a mRNA level	Not age sensitive	No effect	No effect	No	No	Yes	No effect	No	No
34359856	IGF-1 Haploinsufficiency Causes Age-Related Chronic Cochlear Inflammation and Increases Noise-Induced Hearing Loss	Celaya AM, Rodríguez-de la Rosa L, Bermúdez-Muñoz JM, Zubeldia JM, Romá-Mateo C, Avendaño C, Pallardó FV, Varela-Nieto I.	Cells. 2021 Jul 3;10(7):1686. doi: 10.3390/cells10071686.	Celaya AM	Cells	2021	2021-08-07	PMC8304185		10.3390/cells10071686	Igf +/-	Gclc mRNA level	Not age sensitive	No effect	No effect	No	No	Yes	No effect	No	No
34359856	IGF-1 Haploinsufficiency Causes Age-Related Chronic Cochlear Inflammation and Increases Noise-Induced Hearing Loss	Celaya AM, Rodríguez-de la Rosa L, Bermúdez-Muñoz JM, Zubeldia JM, Romá-Mateo C, Avendaño C, Pallardó FV, Varela-Nieto I.	Cells. 2021 Jul 3;10(7):1686. doi: 10.3390/cells10071686.	Celaya AM	Cells	2021	2021-08-07	PMC8304185		10.3390/cells10071686	Igf +/-	Ahcy mRNA level	Not age sensitive	No effect	No effect	No	No	Yes	No effect	No	No
34359856	IGF-1 Haploinsufficiency Causes Age-Related Chronic Cochlear Inflammation and Increases Noise-Induced Hearing Loss	Celaya AM, Rodríguez-de la Rosa L, Bermúdez-Muñoz JM, Zubeldia JM, Romá-Mateo C, Avendaño C, Pallardó FV, Varela-Nieto I.	Cells. 2021 Jul 3;10(7):1686. doi: 10.3390/cells10071686.	Celaya AM	Cells	2021	2021-08-07	PMC8304185		10.3390/cells10071686	Igf +/-	Gclm mRNA level	Yes	Increased	No effect	No	No	Yes	No effect	No	No
11718806	The Snell dwarf mutation Pit1(dw) can increase life span in mice	Flurkey K, Papaconstantinou J, Harrison DE.	Mech Ageing Dev. 2002 Jan;123(2-3):121-30. doi: 10.1016/s0047-6374(01)00339-6.	Flurkey K	Mech Ageing Dev	2002	2001-11-24			10.1016/s0047-6374(01)00339-6	snell	Lifespan	Yes	Decreased	Increased	Yes	No	Not applicable	Not applicable	Not applicable	Not applicable
27208894	Enhanced Cognition and Hypoglutamatergic Signaling in a Growth Hormone Receptor Knockout Mouse Model of Successful Aging	Hascup KN, Lynn MK, Fitzgerald PJ, Randall S, Kopchick JJ, Boger HA, Bartke A, Hascup ER.	J Gerontol A Biol Sci Med Sci. 2017 Mar 1;72(3):329-337. doi: 10.1093/gerona/glw088.	Hascup KN	J Gerontol A Biol Sci Med Sci	2017	2016-05-22	PMC6410893		10.1093/gerona/glw088	GHR-KO	Path efficiency	No	Not applicable	Increased	Not applicable	Not applicable	Not applicable	Not applicable	Not applicable	Not applicable
27208894	Enhanced Cognition and Hypoglutamatergic Signaling in a Growth Hormone Receptor Knockout Mouse Model of Successful Aging	Hascup KN, Lynn MK, Fitzgerald PJ, Randall S, Kopchick JJ, Boger HA, Bartke A, Hascup ER.	J Gerontol A Biol Sci Med Sci. 2017 Mar 1;72(3):329-337. doi: 10.1093/gerona/glw088.	Hascup KN	J Gerontol A Biol Sci Med Sci	2017	2016-05-22	PMC6410893		10.1093/gerona/glw088	GHR-KO	Basal glutamate DG subfield	No	Not applicable	Decreased	Not applicable	Not applicable	Not applicable	Not applicable	Not applicable	Not applicable
27208894	Enhanced Cognition and Hypoglutamatergic Signaling in a Growth Hormone Receptor Knockout Mouse Model of Successful Aging	Hascup KN, Lynn MK, Fitzgerald PJ, Randall S, Kopchick JJ, Boger HA, Bartke A, Hascup ER.	J Gerontol A Biol Sci Med Sci. 2017 Mar 1;72(3):329-337. doi: 10.1093/gerona/glw088.	Hascup KN	J Gerontol A Biol Sci Med Sci	2017	2016-05-22	PMC6410893		10.1093/gerona/glw088	GHR-KO	Basal glutamate CA3 subfield	No	Not applicable	Decreased	Not applicable	Not applicable	Not applicable	Not applicable	Not applicable	Not applicable
27208894	Enhanced Cognition and Hypoglutamatergic Signaling in a Growth Hormone Receptor Knockout Mouse Model of Successful Aging	Hascup KN, Lynn MK, Fitzgerald PJ, Randall S, Kopchick JJ, Boger HA, Bartke A, Hascup ER.	J Gerontol A Biol Sci Med Sci. 2017 Mar 1;72(3):329-337. doi: 10.1093/gerona/glw088.	Hascup KN	J Gerontol A Biol Sci Med Sci	2017	2016-05-22	PMC6410893		10.1093/gerona/glw088	GHR-KO	Basal glutamate CA1 subfield	No	Not applicable	Decreased	Not applicable	Not applicable	Not applicable	Not applicable	Not applicable	Not applicable
27208894	Enhanced Cognition and Hypoglutamatergic Signaling in a Growth Hormone Receptor Knockout Mouse Model of Successful Aging	Hascup KN, Lynn MK, Fitzgerald PJ, Randall S, Kopchick JJ, Boger HA, Bartke A, Hascup ER.	J Gerontol A Biol Sci Med Sci. 2017 Mar 1;72(3):329-337. doi: 10.1093/gerona/glw088.	Hascup KN	J Gerontol A Biol Sci Med Sci	2017	2016-05-22	PMC6410893		10.1093/gerona/glw088	GHR-KO	Stimulus-evoked glutamate release DG	No	Not applicable	No effect	Not applicable	Not applicable	Not applicable	Not applicable	Not applicable	Not applicable
27208894	Enhanced Cognition and Hypoglutamatergic Signaling in a Growth Hormone Receptor Knockout Mouse Model of Successful Aging	Hascup KN, Lynn MK, Fitzgerald PJ, Randall S, Kopchick JJ, Boger HA, Bartke A, Hascup ER.	J Gerontol A Biol Sci Med Sci. 2017 Mar 1;72(3):329-337. doi: 10.1093/gerona/glw088.	Hascup KN	J Gerontol A Biol Sci Med Sci	2017	2016-05-22	PMC6410893		10.1093/gerona/glw088	GHR-KO	Stimulus-evoked glutamate release CA3	No	Not applicable	No effect	Not applicable	Not applicable	Not applicable	Not applicable	Not applicable	Not applicable
27208894	Enhanced Cognition and Hypoglutamatergic Signaling in a Growth Hormone Receptor Knockout Mouse Model of Successful Aging	Hascup KN, Lynn MK, Fitzgerald PJ, Randall S, Kopchick JJ, Boger HA, Bartke A, Hascup ER.	J Gerontol A Biol Sci Med Sci. 2017 Mar 1;72(3):329-337. doi: 10.1093/gerona/glw088.	Hascup KN	J Gerontol A Biol Sci Med Sci	2017	2016-05-22	PMC6410893		10.1093/gerona/glw088	GHR-KO	Stimulus-evoked glutamate release CA1	No	Not applicable	No effect	Not applicable	Not applicable	Not applicable	Not applicable	Not applicable	Not applicable
27208894	Enhanced Cognition and Hypoglutamatergic Signaling in a Growth Hormone Receptor Knockout Mouse Model of Successful Aging	Hascup KN, Lynn MK, Fitzgerald PJ, Randall S, Kopchick JJ, Boger HA, Bartke A, Hascup ER.	J Gerontol A Biol Sci Med Sci. 2017 Mar 1;72(3):329-337. doi: 10.1093/gerona/glw088.	Hascup KN	J Gerontol A Biol Sci Med Sci	2017	2016-05-22	PMC6410893		10.1093/gerona/glw088	GHR-KO	Maximal evoked glutamate DG subfield	No	Not applicable	Decreased	Not applicable	Not applicable	Not applicable	Not applicable	Not applicable	Not applicable
27208894	Enhanced Cognition and Hypoglutamatergic Signaling in a Growth Hormone Receptor Knockout Mouse Model of Successful Aging	Hascup KN, Lynn MK, Fitzgerald PJ, Randall S, Kopchick JJ, Boger HA, Bartke A, Hascup ER.	J Gerontol A Biol Sci Med Sci. 2017 Mar 1;72(3):329-337. doi: 10.1093/gerona/glw088.	Hascup KN	J Gerontol A Biol Sci Med Sci	2017	2016-05-22	PMC6410893		10.1093/gerona/glw088	GHR-KO	Maximal evoked glutamate CA3 subfield	No	Not applicable	Decreased	Not applicable	Not applicable	Not applicable	Not applicable	Not applicable	Not applicable
27208894	Enhanced Cognition and Hypoglutamatergic Signaling in a Growth Hormone Receptor Knockout Mouse Model of Successful Aging	Hascup KN, Lynn MK, Fitzgerald PJ, Randall S, Kopchick JJ, Boger HA, Bartke A, Hascup ER.	J Gerontol A Biol Sci Med Sci. 2017 Mar 1;72(3):329-337. doi: 10.1093/gerona/glw088.	Hascup KN	J Gerontol A Biol Sci Med Sci	2017	2016-05-22	PMC6410893		10.1093/gerona/glw088	GHR-KO	Maximal evoked glutamate CA1 subfield	No	Not applicable	Decreased	Not applicable	Not applicable	Not applicable	Not applicable	Not applicable	Not applicable
27208894	Enhanced Cognition and Hypoglutamatergic Signaling in a Growth Hormone Receptor Knockout Mouse Model of Successful Aging	Hascup KN, Lynn MK, Fitzgerald PJ, Randall S, Kopchick JJ, Boger HA, Bartke A, Hascup ER.	J Gerontol A Biol Sci Med Sci. 2017 Mar 1;72(3):329-337. doi: 10.1093/gerona/glw088.	Hascup KN	J Gerontol A Biol Sci Med Sci	2017	2016-05-22	PMC6410893		10.1093/gerona/glw088	GHR-KO	Glutamate uptake rate DG subfield	No	Not applicable	No effect	Not applicable	Not applicable	Not applicable	Not applicable	Not applicable	Not applicable
27208894	Enhanced Cognition and Hypoglutamatergic Signaling in a Growth Hormone Receptor Knockout Mouse Model of Successful Aging	Hascup KN, Lynn MK, Fitzgerald PJ, Randall S, Kopchick JJ, Boger HA, Bartke A, Hascup ER.	J Gerontol A Biol Sci Med Sci. 2017 Mar 1;72(3):329-337. doi: 10.1093/gerona/glw088.	Hascup KN	J Gerontol A Biol Sci Med Sci	2017	2016-05-22	PMC6410893		10.1093/gerona/glw088	GHR-KO	Glutamate uptake rate CA3 subfield	No	Not applicable	No effect	Not applicable	Not applicable	Not applicable	Not applicable	Not applicable	Not applicable
27208894	Enhanced Cognition and Hypoglutamatergic Signaling in a Growth Hormone Receptor Knockout Mouse Model of Successful Aging	Hascup KN, Lynn MK, Fitzgerald PJ, Randall S, Kopchick JJ, Boger HA, Bartke A, Hascup ER.	J Gerontol A Biol Sci Med Sci. 2017 Mar 1;72(3):329-337. doi: 10.1093/gerona/glw088.	Hascup KN	J Gerontol A Biol Sci Med Sci	2017	2016-05-22	PMC6410893		10.1093/gerona/glw088	GHR-KO	Glutamate uptake rate CA1 subfield	No	Not applicable	No effect	Not applicable	Not applicable	Not applicable	Not applicable	Not applicable	Not applicable
27208894	Enhanced Cognition and Hypoglutamatergic Signaling in a Growth Hormone Receptor Knockout Mouse Model of Successful Aging	Hascup KN, Lynn MK, Fitzgerald PJ, Randall S, Kopchick JJ, Boger HA, Bartke A, Hascup ER.	J Gerontol A Biol Sci Med Sci. 2017 Mar 1;72(3):329-337. doi: 10.1093/gerona/glw088.	Hascup KN	J Gerontol A Biol Sci Med Sci	2017	2016-05-22	PMC6410893		10.1093/gerona/glw088	GHR-KO	GFAP average mean density	No	Not applicable	Increased	Not applicable	Not applicable	Not applicable	Not applicable	Not applicable	Not applicable
27208894	Enhanced Cognition and Hypoglutamatergic Signaling in a Growth Hormone Receptor Knockout Mouse Model of Successful Aging	Hascup KN, Lynn MK, Fitzgerald PJ, Randall S, Kopchick JJ, Boger HA, Bartke A, Hascup ER.	J Gerontol A Biol Sci Med Sci. 2017 Mar 1;72(3):329-337. doi: 10.1093/gerona/glw088.	Hascup KN	J Gerontol A Biol Sci Med Sci	2017	2016-05-22	PMC6410893		10.1093/gerona/glw088	GHR-KO	GFAP average mean density	No	Not applicable	Increased	Not applicable	Not applicable	Not applicable	Not applicable	Not applicable	Not applicable
27208894	Enhanced Cognition and Hypoglutamatergic Signaling in a Growth Hormone Receptor Knockout Mouse Model of Successful Aging	Hascup KN, Lynn MK, Fitzgerald PJ, Randall S, Kopchick JJ, Boger HA, Bartke A, Hascup ER.	J Gerontol A Biol Sci Med Sci. 2017 Mar 1;72(3):329-337. doi: 10.1093/gerona/glw088.	Hascup KN	J Gerontol A Biol Sci Med Sci	2017	2016-05-22	PMC6410893		10.1093/gerona/glw088	GHR-KO	GFAP average mean density	No	Not applicable	Increased	Not applicable	Not applicable	Not applicable	Not applicable	Not applicable	Not applicable
27208894	Enhanced Cognition and Hypoglutamatergic Signaling in a Growth Hormone Receptor Knockout Mouse Model of Successful Aging	Hascup KN, Lynn MK, Fitzgerald PJ, Randall S, Kopchick JJ, Boger HA, Bartke A, Hascup ER.	J Gerontol A Biol Sci Med Sci. 2017 Mar 1;72(3):329-337. doi: 10.1093/gerona/glw088.	Hascup KN	J Gerontol A Biol Sci Med Sci	2017	2016-05-22	PMC6410893		10.1093/gerona/glw088	GHR-KO	VGLUT1 average mean density DG subfield	No	Not applicable	Increased	Not applicable	Not applicable	Not applicable	Not applicable	Not applicable	Not applicable
27208894	Enhanced Cognition and Hypoglutamatergic Signaling in a Growth Hormone Receptor Knockout Mouse Model of Successful Aging	Hascup KN, Lynn MK, Fitzgerald PJ, Randall S, Kopchick JJ, Boger HA, Bartke A, Hascup ER.	J Gerontol A Biol Sci Med Sci. 2017 Mar 1;72(3):329-337. doi: 10.1093/gerona/glw088.	Hascup KN	J Gerontol A Biol Sci Med Sci	2017	2016-05-22	PMC6410893		10.1093/gerona/glw088	GHR-KO	VGLUT1 average mean density CA3 subfield	No	Not applicable	No effect	Not applicable	Not applicable	Not applicable	Not applicable	Not applicable	Not applicable
27208894	Enhanced Cognition and Hypoglutamatergic Signaling in a Growth Hormone Receptor Knockout Mouse Model of Successful Aging	Hascup KN, Lynn MK, Fitzgerald PJ, Randall S, Kopchick JJ, Boger HA, Bartke A, Hascup ER.	J Gerontol A Biol Sci Med Sci. 2017 Mar 1;72(3):329-337. doi: 10.1093/gerona/glw088.	Hascup KN	J Gerontol A Biol Sci Med Sci	2017	2016-05-22	PMC6410893		10.1093/gerona/glw088	GHR-KO	VGLUT1 average mean density CA1 subfield	No	Not applicable	Decreased	Not applicable	Not applicable	Not applicable	Not applicable	Not applicable	Not applicable
30332646	Sarcosine Is Uniquely Modulated by Aging and Dietary Restriction in Rodents and Humans	Walters RO, Arias E, Diaz A, Burgos ES, Guan F, Tiano S, Mao K, Green CL, Qiu Y, Shah H, Wang D, Hudgins AD, Tabrizian T, Tosti V, Shechter D, Fontana L, Kurland IJ, Barzilai N, Cuervo AM, Promislow DEL, Huffman DM.	Cell Rep. 2018 Oct 16;25(3):663-676.e6. doi: 10.1016/j.celrep.2018.09.065.	Walters RO	Cell Rep	2018	2018-10-18	PMC6280974	NIHMS1510879	10.1016/j.celrep.2018.09.065	Ames	Sarcosine levels	Not age sensitive	No effect	Increased	No	No	Yes	Increased	No	No
19878148	MicroRNA regulation in Ames dwarf mouse liver may contribute to delayed aging	Bates DJ, Li N, Liang R, Sarojini H, An J, Masternak MM, Bartke A, Wang E.	Aging Cell. 2010 Feb;9(1):1-18. doi: 10.1111/j.1474-9726.2009.00529.x. Epub 2009 Oct 30.	Bates DJ	Aging Cell	2010	2009-11-03	PMC2844644	NIHMS158218	10.1111/j.1474-9726.2009.00529.x	Ames	miRNA microarray (miR-27a)	Not age sensitive	No effect	Increased	No	No	Yes	No effect	No	No
19878148	MicroRNA regulation in Ames dwarf mouse liver may contribute to delayed aging	Bates DJ, Li N, Liang R, Sarojini H, An J, Masternak MM, Bartke A, Wang E.	Aging Cell. 2010 Feb;9(1):1-18. doi: 10.1111/j.1474-9726.2009.00529.x. Epub 2009 Oct 30.	Bates DJ	Aging Cell	2010	2009-11-03	PMC2844644	NIHMS158218	10.1111/j.1474-9726.2009.00529.x	Ames	miRNA microarray (miR-501-3p)	Yes	Decreased	Increased	Yes	No	Yes	Decreased	No	Yes
19878148	MicroRNA regulation in Ames dwarf mouse liver may contribute to delayed aging	Bates DJ, Li N, Liang R, Sarojini H, An J, Masternak MM, Bartke A, Wang E.	Aging Cell. 2010 Feb;9(1):1-18. doi: 10.1111/j.1474-9726.2009.00529.x. Epub 2009 Oct 30.	Bates DJ	Aging Cell	2010	2009-11-03	PMC2844644	NIHMS158218	10.1111/j.1474-9726.2009.00529.x	Ames	miRNA microarray (miR-22)	Not age sensitive	No effect	Increased	No	No	Yes	Decreased	No	No
19878148	MicroRNA regulation in Ames dwarf mouse liver may contribute to delayed aging	Bates DJ, Li N, Liang R, Sarojini H, An J, Masternak MM, Bartke A, Wang E.	Aging Cell. 2010 Feb;9(1):1-18. doi: 10.1111/j.1474-9726.2009.00529.x. Epub 2009 Oct 30.	Bates DJ	Aging Cell	2010	2009-11-03	PMC2844644	NIHMS158218	10.1111/j.1474-9726.2009.00529.x	Ames	miRNA microarray (miR-127)	Not age sensitive	No effect	Increased	No	No	Yes	Decreased	No	No
19878148	MicroRNA regulation in Ames dwarf mouse liver may contribute to delayed aging	Bates DJ, Li N, Liang R, Sarojini H, An J, Masternak MM, Bartke A, Wang E.	Aging Cell. 2010 Feb;9(1):1-18. doi: 10.1111/j.1474-9726.2009.00529.x. Epub 2009 Oct 30.	Bates DJ	Aging Cell	2010	2009-11-03	PMC2844644	NIHMS158218	10.1111/j.1474-9726.2009.00529.x	Ames	miRNA microarray (miR-470)	Yes	Increased	Increased	No	Yes	Yes	Decreased	Yes	No
19878148	MicroRNA regulation in Ames dwarf mouse liver may contribute to delayed aging	Bates DJ, Li N, Liang R, Sarojini H, An J, Masternak MM, Bartke A, Wang E.	Aging Cell. 2010 Feb;9(1):1-18. doi: 10.1111/j.1474-9726.2009.00529.x. Epub 2009 Oct 30.	Bates DJ	Aging Cell	2010	2009-11-03	PMC2844644	NIHMS158218	10.1111/j.1474-9726.2009.00529.x	Ames	miRNA microarray (miR-411)	Not age sensitive	No effect	Increased	No	No	Yes	Decreased	No	No
19878148	MicroRNA regulation in Ames dwarf mouse liver may contribute to delayed aging	Bates DJ, Li N, Liang R, Sarojini H, An J, Masternak MM, Bartke A, Wang E.	Aging Cell. 2010 Feb;9(1):1-18. doi: 10.1111/j.1474-9726.2009.00529.x. Epub 2009 Oct 30.	Bates DJ	Aging Cell	2010	2009-11-03	PMC2844644	NIHMS158218	10.1111/j.1474-9726.2009.00529.x	Ames	miRNA microarray ( miR-669b)	Yes	Increased	Increased	No	Yes	Yes	Decreased	Yes	No
19878148	MicroRNA regulation in Ames dwarf mouse liver may contribute to delayed aging	Bates DJ, Li N, Liang R, Sarojini H, An J, Masternak MM, Bartke A, Wang E.	Aging Cell. 2010 Feb;9(1):1-18. doi: 10.1111/j.1474-9726.2009.00529.x. Epub 2009 Oct 30.	Bates DJ	Aging Cell	2010	2009-11-03	PMC2844644	NIHMS158218	10.1111/j.1474-9726.2009.00529.x	Ames	miRNA microarray (miR-29b)	Yes	Increased	Increased	No	Yes	Yes	Decreased	Yes	No
19878148	MicroRNA regulation in Ames dwarf mouse liver may contribute to delayed aging	Bates DJ, Li N, Liang R, Sarojini H, An J, Masternak MM, Bartke A, Wang E.	Aging Cell. 2010 Feb;9(1):1-18. doi: 10.1111/j.1474-9726.2009.00529.x. Epub 2009 Oct 30.	Bates DJ	Aging Cell	2010	2009-11-03	PMC2844644	NIHMS158218	10.1111/j.1474-9726.2009.00529.x	Ames	miRNA microarray (miR-382)	Not age sensitive	No effect	Increased	No	No	Yes	Decreased	No	No
19878148	MicroRNA regulation in Ames dwarf mouse liver may contribute to delayed aging	Bates DJ, Li N, Liang R, Sarojini H, An J, Masternak MM, Bartke A, Wang E.	Aging Cell. 2010 Feb;9(1):1-18. doi: 10.1111/j.1474-9726.2009.00529.x. Epub 2009 Oct 30.	Bates DJ	Aging Cell	2010	2009-11-03	PMC2844644	NIHMS158218	10.1111/j.1474-9726.2009.00529.x	Ames	miRNA microarray (miR-676)	Yes	Increased	Increased	No	Yes	Yes	No effect	No	No
19878148	MicroRNA regulation in Ames dwarf mouse liver may contribute to delayed aging	Bates DJ, Li N, Liang R, Sarojini H, An J, Masternak MM, Bartke A, Wang E.	Aging Cell. 2010 Feb;9(1):1-18. doi: 10.1111/j.1474-9726.2009.00529.x. Epub 2009 Oct 30.	Bates DJ	Aging Cell	2010	2009-11-03	PMC2844644	NIHMS158218	10.1111/j.1474-9726.2009.00529.x	Ames	mmu-miR-27a mRNA level	Not age sensitive	No effect	No effect	No	No	Yes	No effect	No	No
19878148	MicroRNA regulation in Ames dwarf mouse liver may contribute to delayed aging	Bates DJ, Li N, Liang R, Sarojini H, An J, Masternak MM, Bartke A, Wang E.	Aging Cell. 2010 Feb;9(1):1-18. doi: 10.1111/j.1474-9726.2009.00529.x. Epub 2009 Oct 30.	Bates DJ	Aging Cell	2010	2009-11-03	PMC2844644	NIHMS158218	10.1111/j.1474-9726.2009.00529.x	Ames	mmu-miR-669b mRNA level	Yes	Increased	Increased	No	Yes	Yes	No effect	No	No
19878148	MicroRNA regulation in Ames dwarf mouse liver may contribute to delayed aging	Bates DJ, Li N, Liang R, Sarojini H, An J, Masternak MM, Bartke A, Wang E.	Aging Cell. 2010 Feb;9(1):1-18. doi: 10.1111/j.1474-9726.2009.00529.x. Epub 2009 Oct 30.	Bates DJ	Aging Cell	2010	2009-11-03	PMC2844644	NIHMS158218	10.1111/j.1474-9726.2009.00529.x	Ames	mmu-miR-22 mRNA level	Yes	Increased	No effect	No	No	Yes	No effect	No	No
19878148	MicroRNA regulation in Ames dwarf mouse liver may contribute to delayed aging	Bates DJ, Li N, Liang R, Sarojini H, An J, Masternak MM, Bartke A, Wang E.	Aging Cell. 2010 Feb;9(1):1-18. doi: 10.1111/j.1474-9726.2009.00529.x. Epub 2009 Oct 30.	Bates DJ	Aging Cell	2010	2009-11-03	PMC2844644	NIHMS158218	10.1111/j.1474-9726.2009.00529.x	Ames	mmu-miR-96 mRNA level	Not age sensitive	No effect	Decreased	No	No	Yes	No effect	No	No
19878148	MicroRNA regulation in Ames dwarf mouse liver may contribute to delayed aging	Bates DJ, Li N, Liang R, Sarojini H, An J, Masternak MM, Bartke A, Wang E.	Aging Cell. 2010 Feb;9(1):1-18. doi: 10.1111/j.1474-9726.2009.00529.x. Epub 2009 Oct 30.	Bates DJ	Aging Cell	2010	2009-11-03	PMC2844644	NIHMS158218	10.1111/j.1474-9726.2009.00529.x	Ames	mmu-miR-501-3p mRNA level	Not age sensitive	No effect	Increased	No	No	Yes	Increased	No	No
19878148	MicroRNA regulation in Ames dwarf mouse liver may contribute to delayed aging	Bates DJ, Li N, Liang R, Sarojini H, An J, Masternak MM, Bartke A, Wang E.	Aging Cell. 2010 Feb;9(1):1-18. doi: 10.1111/j.1474-9726.2009.00529.x. Epub 2009 Oct 30.	Bates DJ	Aging Cell	2010	2009-11-03	PMC2844644	NIHMS158218	10.1111/j.1474-9726.2009.00529.x	Ames	CPS1 protein level (proteomics)	Not age sensitive	No effect	No effect	No	No	Yes	Increased	No	No
19878148	MicroRNA regulation in Ames dwarf mouse liver may contribute to delayed aging	Bates DJ, Li N, Liang R, Sarojini H, An J, Masternak MM, Bartke A, Wang E.	Aging Cell. 2010 Feb;9(1):1-18. doi: 10.1111/j.1474-9726.2009.00529.x. Epub 2009 Oct 30.	Bates DJ	Aging Cell	2010	2009-11-03	PMC2844644	NIHMS158218	10.1111/j.1474-9726.2009.00529.x	Ames	ASS1 protein level (proteomics)	Not age sensitive	No effect	No effect	No	No	Yes	Increased	No	No
19878148	MicroRNA regulation in Ames dwarf mouse liver may contribute to delayed aging	Bates DJ, Li N, Liang R, Sarojini H, An J, Masternak MM, Bartke A, Wang E.	Aging Cell. 2010 Feb;9(1):1-18. doi: 10.1111/j.1474-9726.2009.00529.x. Epub 2009 Oct 30.	Bates DJ	Aging Cell	2010	2009-11-03	PMC2844644	NIHMS158218	10.1111/j.1474-9726.2009.00529.x	Ames	ARG1 protein level (proteomics)	Yes	Increased	Increased	No	Yes	Yes	Increased	No	Yes
19878148	MicroRNA regulation in Ames dwarf mouse liver may contribute to delayed aging	Bates DJ, Li N, Liang R, Sarojini H, An J, Masternak MM, Bartke A, Wang E.	Aging Cell. 2010 Feb;9(1):1-18. doi: 10.1111/j.1474-9726.2009.00529.x. Epub 2009 Oct 30.	Bates DJ	Aging Cell	2010	2009-11-03	PMC2844644	NIHMS158218	10.1111/j.1474-9726.2009.00529.x	Ames	ODC1 protein level (proteomics)	Yes	Increased	Increased	No	Yes	Yes	No effect	No	No
19878148	MicroRNA regulation in Ames dwarf mouse liver may contribute to delayed aging	Bates DJ, Li N, Liang R, Sarojini H, An J, Masternak MM, Bartke A, Wang E.	Aging Cell. 2010 Feb;9(1):1-18. doi: 10.1111/j.1474-9726.2009.00529.x. Epub 2009 Oct 30.	Bates DJ	Aging Cell	2010	2009-11-03	PMC2844644	NIHMS158218	10.1111/j.1474-9726.2009.00529.x	Ames	GSTu1 protein level (proteomics)	Yes	Increased	Increased	No	Yes	Yes	Increased	No	Yes
19878148	MicroRNA regulation in Ames dwarf mouse liver may contribute to delayed aging	Bates DJ, Li N, Liang R, Sarojini H, An J, Masternak MM, Bartke A, Wang E.	Aging Cell. 2010 Feb;9(1):1-18. doi: 10.1111/j.1474-9726.2009.00529.x. Epub 2009 Oct 30.	Bates DJ	Aging Cell	2010	2009-11-03	PMC2844644	NIHMS158218	10.1111/j.1474-9726.2009.00529.x	Ames	ODC1 protein level (western blot)	Yes	Decreased	No effect	No	No	Yes	Decreased	No	Yes
19878148	MicroRNA regulation in Ames dwarf mouse liver may contribute to delayed aging	Bates DJ, Li N, Liang R, Sarojini H, An J, Masternak MM, Bartke A, Wang E.	Aging Cell. 2010 Feb;9(1):1-18. doi: 10.1111/j.1474-9726.2009.00529.x. Epub 2009 Oct 30.	Bates DJ	Aging Cell	2010	2009-11-03	PMC2844644	NIHMS158218	10.1111/j.1474-9726.2009.00529.x	Ames	ARG1 protein level (western blot)	Not age sensitive	No effect	No effect	No	No	Yes	No effect	No	No
19878148	MicroRNA regulation in Ames dwarf mouse liver may contribute to delayed aging	Bates DJ, Li N, Liang R, Sarojini H, An J, Masternak MM, Bartke A, Wang E.	Aging Cell. 2010 Feb;9(1):1-18. doi: 10.1111/j.1474-9726.2009.00529.x. Epub 2009 Oct 30.	Bates DJ	Aging Cell	2010	2009-11-03	PMC2844644	NIHMS158218	10.1111/j.1474-9726.2009.00529.x	Ames	GSTu1 protein level (western blot)	Yes	Increased	No effect	No	No	Yes	Increased	No	Yes
19878148	MicroRNA regulation in Ames dwarf mouse liver may contribute to delayed aging	Bates DJ, Li N, Liang R, Sarojini H, An J, Masternak MM, Bartke A, Wang E.	Aging Cell. 2010 Feb;9(1):1-18. doi: 10.1111/j.1474-9726.2009.00529.x. Epub 2009 Oct 30.	Bates DJ	Aging Cell	2010	2009-11-03	PMC2844644	NIHMS158218	10.1111/j.1474-9726.2009.00529.x	Ames	SOD protein level (western blot)	Yes	Increased	No effect	No	No	Yes	Increased	No	Yes
34811874	Growth hormone receptor gene disruption in mature-adult mice improves male insulin sensitivity and extends female lifespan	Duran-Ortiz S, List EO, Ikeno Y, Young J, Basu R, Bell S, McHugh T, Funk K, Mathes S, Qian Y, Kulkarni P, Yakar S, Berryman DE, Kopchick JJ.	Aging Cell. 2021 Dec;20(12):e13506. doi: 10.1111/acel.13506. Epub 2021 Nov 22.	Duran-Ortiz S	Aging Cell	2021	2021-11-23	PMC8672790		10.1111/acel.13506	GHR-KO conditional	Circulating IGF1 levels	No	Not applicable	Decreased	Not applicable	Not applicable	Not applicable	Not applicable	Not applicable	Not applicable
34811874	Growth hormone receptor gene disruption in mature-adult mice improves male insulin sensitivity and extends female lifespan	Duran-Ortiz S, List EO, Ikeno Y, Young J, Basu R, Bell S, McHugh T, Funk K, Mathes S, Qian Y, Kulkarni P, Yakar S, Berryman DE, Kopchick JJ.	Aging Cell. 2021 Dec;20(12):e13506. doi: 10.1111/acel.13506. Epub 2021 Nov 22.	Duran-Ortiz S	Aging Cell	2021	2021-11-23	PMC8672790		10.1111/acel.13506	GHR-KO conditional	Circulating GH levels	No	Not applicable	Increased	Not applicable	Not applicable	Not applicable	Not applicable	Not applicable	Not applicable
34811874	Growth hormone receptor gene disruption in mature-adult mice improves male insulin sensitivity and extends female lifespan	Duran-Ortiz S, List EO, Ikeno Y, Young J, Basu R, Bell S, McHugh T, Funk K, Mathes S, Qian Y, Kulkarni P, Yakar S, Berryman DE, Kopchick JJ.	Aging Cell. 2021 Dec;20(12):e13506. doi: 10.1111/acel.13506. Epub 2021 Nov 22.	Duran-Ortiz S	Aging Cell	2021	2021-11-23	PMC8672790		10.1111/acel.13506	GHR-KO conditional	Circulating IGFBP-2 levels	No	Not applicable	No effect	Not applicable	Not applicable	Not applicable	Not applicable	Not applicable	Not applicable
34811874	Growth hormone receptor gene disruption in mature-adult mice improves male insulin sensitivity and extends female lifespan	Duran-Ortiz S, List EO, Ikeno Y, Young J, Basu R, Bell S, McHugh T, Funk K, Mathes S, Qian Y, Kulkarni P, Yakar S, Berryman DE, Kopchick JJ.	Aging Cell. 2021 Dec;20(12):e13506. doi: 10.1111/acel.13506. Epub 2021 Nov 22.	Duran-Ortiz S	Aging Cell	2021	2021-11-23	PMC8672790		10.1111/acel.13506	GHR-KO conditional	Circulating IGFBP-3 levels	No	Not applicable	Decreased	Not applicable	Not applicable	Not applicable	Not applicable	Not applicable	Not applicable
34811874	Growth hormone receptor gene disruption in mature-adult mice improves male insulin sensitivity and extends female lifespan	Duran-Ortiz S, List EO, Ikeno Y, Young J, Basu R, Bell S, McHugh T, Funk K, Mathes S, Qian Y, Kulkarni P, Yakar S, Berryman DE, Kopchick JJ.	Aging Cell. 2021 Dec;20(12):e13506. doi: 10.1111/acel.13506. Epub 2021 Nov 22.	Duran-Ortiz S	Aging Cell	2021	2021-11-23	PMC8672790		10.1111/acel.13506	GHR-KO conditional	Body weight	No	Not applicable	No effect	Not applicable	Not applicable	Not applicable	Not applicable	Not applicable	Not applicable
34811874	Growth hormone receptor gene disruption in mature-adult mice improves male insulin sensitivity and extends female lifespan	Duran-Ortiz S, List EO, Ikeno Y, Young J, Basu R, Bell S, McHugh T, Funk K, Mathes S, Qian Y, Kulkarni P, Yakar S, Berryman DE, Kopchick JJ.	Aging Cell. 2021 Dec;20(12):e13506. doi: 10.1111/acel.13506. Epub 2021 Nov 22.	Duran-Ortiz S	Aging Cell	2021	2021-11-23	PMC8672790		10.1111/acel.13506	GHR-KO conditional	Body length	No	Not applicable	Decreased	Not applicable	Not applicable	Not applicable	Not applicable	Not applicable	Not applicable
34811874	Growth hormone receptor gene disruption in mature-adult mice improves male insulin sensitivity and extends female lifespan	Duran-Ortiz S, List EO, Ikeno Y, Young J, Basu R, Bell S, McHugh T, Funk K, Mathes S, Qian Y, Kulkarni P, Yakar S, Berryman DE, Kopchick JJ.	Aging Cell. 2021 Dec;20(12):e13506. doi: 10.1111/acel.13506. Epub 2021 Nov 22.	Duran-Ortiz S	Aging Cell	2021	2021-11-23	PMC8672790		10.1111/acel.13506	GHR-KO conditional	Femur length	No	Not applicable	No effect	Not applicable	Not applicable	Not applicable	Not applicable	Not applicable	Not applicable
34811874	Growth hormone receptor gene disruption in mature-adult mice improves male insulin sensitivity and extends female lifespan	Duran-Ortiz S, List EO, Ikeno Y, Young J, Basu R, Bell S, McHugh T, Funk K, Mathes S, Qian Y, Kulkarni P, Yakar S, Berryman DE, Kopchick JJ.	Aging Cell. 2021 Dec;20(12):e13506. doi: 10.1111/acel.13506. Epub 2021 Nov 22.	Duran-Ortiz S	Aging Cell	2021	2021-11-23	PMC8672790		10.1111/acel.13506	GHR-KO conditional	Glucose tolerance test	No	Not applicable	No effect	Not applicable	Not applicable	Not applicable	Not applicable	Not applicable	Not applicable
34811874	Growth hormone receptor gene disruption in mature-adult mice improves male insulin sensitivity and extends female lifespan	Duran-Ortiz S, List EO, Ikeno Y, Young J, Basu R, Bell S, McHugh T, Funk K, Mathes S, Qian Y, Kulkarni P, Yakar S, Berryman DE, Kopchick JJ.	Aging Cell. 2021 Dec;20(12):e13506. doi: 10.1111/acel.13506. Epub 2021 Nov 22.	Duran-Ortiz S	Aging Cell	2021	2021-11-23	PMC8672790		10.1111/acel.13506	GHR-KO conditional	Insulin tolerance test	No	Not applicable	Decreased (male)	Not applicable	Not applicable	Not applicable	Not applicable	Not applicable	Not applicable
34811874	Growth hormone receptor gene disruption in mature-adult mice improves male insulin sensitivity and extends female lifespan	Duran-Ortiz S, List EO, Ikeno Y, Young J, Basu R, Bell S, McHugh T, Funk K, Mathes S, Qian Y, Kulkarni P, Yakar S, Berryman DE, Kopchick JJ.	Aging Cell. 2021 Dec;20(12):e13506. doi: 10.1111/acel.13506. Epub 2021 Nov 22.	Duran-Ortiz S	Aging Cell	2021	2021-11-23	PMC8672790		10.1111/acel.13506	GHR-KO conditional	Fasting insulin levels	No	Not applicable	No effect	Not applicable	Not applicable	Not applicable	Not applicable	Not applicable	Not applicable
34811874	Growth hormone receptor gene disruption in mature-adult mice improves male insulin sensitivity and extends female lifespan	Duran-Ortiz S, List EO, Ikeno Y, Young J, Basu R, Bell S, McHugh T, Funk K, Mathes S, Qian Y, Kulkarni P, Yakar S, Berryman DE, Kopchick JJ.	Aging Cell. 2021 Dec;20(12):e13506. doi: 10.1111/acel.13506. Epub 2021 Nov 22.	Duran-Ortiz S	Aging Cell	2021	2021-11-23	PMC8672790		10.1111/acel.13506	GHR-KO conditional	Fasting glucose levels	No	Not applicable	No effect	Not applicable	Not applicable	Not applicable	Not applicable	Not applicable	Not applicable
34811874	Growth hormone receptor gene disruption in mature-adult mice improves male insulin sensitivity and extends female lifespan	Duran-Ortiz S, List EO, Ikeno Y, Young J, Basu R, Bell S, McHugh T, Funk K, Mathes S, Qian Y, Kulkarni P, Yakar S, Berryman DE, Kopchick JJ.	Aging Cell. 2021 Dec;20(12):e13506. doi: 10.1111/acel.13506. Epub 2021 Nov 22.	Duran-Ortiz S	Aging Cell	2021	2021-11-23	PMC8672790		10.1111/acel.13506	GHR-KO conditional	Circulating leptin levels	No	Not applicable	No effect	Not applicable	Not applicable	Not applicable	Not applicable	Not applicable	Not applicable
34811874	Growth hormone receptor gene disruption in mature-adult mice improves male insulin sensitivity and extends female lifespan	Duran-Ortiz S, List EO, Ikeno Y, Young J, Basu R, Bell S, McHugh T, Funk K, Mathes S, Qian Y, Kulkarni P, Yakar S, Berryman DE, Kopchick JJ.	Aging Cell. 2021 Dec;20(12):e13506. doi: 10.1111/acel.13506. Epub 2021 Nov 22.	Duran-Ortiz S	Aging Cell	2021	2021-11-23	PMC8672790		10.1111/acel.13506	GHR-KO conditional	Circulating adiponectin levels	No	Not applicable	No effect	Not applicable	Not applicable	Not applicable	Not applicable	Not applicable	Not applicable
34811874	Growth hormone receptor gene disruption in mature-adult mice improves male insulin sensitivity and extends female lifespan	Duran-Ortiz S, List EO, Ikeno Y, Young J, Basu R, Bell S, McHugh T, Funk K, Mathes S, Qian Y, Kulkarni P, Yakar S, Berryman DE, Kopchick JJ.	Aging Cell. 2021 Dec;20(12):e13506. doi: 10.1111/acel.13506. Epub 2021 Nov 22.	Duran-Ortiz S	Aging Cell	2021	2021-11-23	PMC8672790		10.1111/acel.13506	GHR-KO conditional	Circulating resistin levels	No	Not applicable	Increased (male)	Not applicable	Not applicable	Not applicable	Not applicable	Not applicable	Not applicable
34811874	Growth hormone receptor gene disruption in mature-adult mice improves male insulin sensitivity and extends female lifespan	Duran-Ortiz S, List EO, Ikeno Y, Young J, Basu R, Bell S, McHugh T, Funk K, Mathes S, Qian Y, Kulkarni P, Yakar S, Berryman DE, Kopchick JJ.	Aging Cell. 2021 Dec;20(12):e13506. doi: 10.1111/acel.13506. Epub 2021 Nov 22.	Duran-Ortiz S	Aging Cell	2021	2021-11-23	PMC8672790		10.1111/acel.13506	GHR-KO conditional	Liver triglycerides	No	Not applicable	No effect	Not applicable	Not applicable	Not applicable	Not applicable	Not applicable	Not applicable
34811874	Growth hormone receptor gene disruption in mature-adult mice improves male insulin sensitivity and extends female lifespan	Duran-Ortiz S, List EO, Ikeno Y, Young J, Basu R, Bell S, McHugh T, Funk K, Mathes S, Qian Y, Kulkarni P, Yakar S, Berryman DE, Kopchick JJ.	Aging Cell. 2021 Dec;20(12):e13506. doi: 10.1111/acel.13506. Epub 2021 Nov 22.	Duran-Ortiz S	Aging Cell	2021	2021-11-23	PMC8672790		10.1111/acel.13506	GHR-KO conditional	Liver HNE-protein adducts (12 months)	No	Not applicable	Decreased (male)	Not applicable	Not applicable	Not applicable	Not applicable	Not applicable	Not applicable
34811874	Growth hormone receptor gene disruption in mature-adult mice improves male insulin sensitivity and extends female lifespan	Duran-Ortiz S, List EO, Ikeno Y, Young J, Basu R, Bell S, McHugh T, Funk K, Mathes S, Qian Y, Kulkarni P, Yakar S, Berryman DE, Kopchick JJ.	Aging Cell. 2021 Dec;20(12):e13506. doi: 10.1111/acel.13506. Epub 2021 Nov 22.	Duran-Ortiz S	Aging Cell	2021	2021-11-23	PMC8672790		10.1111/acel.13506	GHR-KO conditional	Liver protein carbonyls (12 months)	No	Not applicable	Decreased (female)	Not applicable	Not applicable	Not applicable	Not applicable	Not applicable	Not applicable
34811874	Growth hormone receptor gene disruption in mature-adult mice improves male insulin sensitivity and extends female lifespan	Duran-Ortiz S, List EO, Ikeno Y, Young J, Basu R, Bell S, McHugh T, Funk K, Mathes S, Qian Y, Kulkarni P, Yakar S, Berryman DE, Kopchick JJ.	Aging Cell. 2021 Dec;20(12):e13506. doi: 10.1111/acel.13506. Epub 2021 Nov 22.	Duran-Ortiz S	Aging Cell	2021	2021-11-23	PMC8672790		10.1111/acel.13506	GHR-KO conditional	Subcutaneous adipose tissue HNE-protein adducts (12 months)	No	Not applicable	Decreased (male)	Not applicable	Not applicable	Not applicable	Not applicable	Not applicable	Not applicable
34811874	Growth hormone receptor gene disruption in mature-adult mice improves male insulin sensitivity and extends female lifespan	Duran-Ortiz S, List EO, Ikeno Y, Young J, Basu R, Bell S, McHugh T, Funk K, Mathes S, Qian Y, Kulkarni P, Yakar S, Berryman DE, Kopchick JJ.	Aging Cell. 2021 Dec;20(12):e13506. doi: 10.1111/acel.13506. Epub 2021 Nov 22.	Duran-Ortiz S	Aging Cell	2021	2021-11-23	PMC8672790		10.1111/acel.13506	GHR-KO conditional	Subcutaneous adipose tissue protein carbonyl (12 months)	No	Not applicable	No effect	Not applicable	Not applicable	Not applicable	Not applicable	Not applicable	Not applicable
34811874	Growth hormone receptor gene disruption in mature-adult mice improves male insulin sensitivity and extends female lifespan	Duran-Ortiz S, List EO, Ikeno Y, Young J, Basu R, Bell S, McHugh T, Funk K, Mathes S, Qian Y, Kulkarni P, Yakar S, Berryman DE, Kopchick JJ.	Aging Cell. 2021 Dec;20(12):e13506. doi: 10.1111/acel.13506. Epub 2021 Nov 22.	Duran-Ortiz S	Aging Cell	2021	2021-11-23	PMC8672790		10.1111/acel.13506	GHR-KO conditional	Lifespan	Yes	Decreased	Increased (only in females)	Yes (only in females)	No	Not applicable	Not applicable	Not applicable	Not applicable
34811874	Growth hormone receptor gene disruption in mature-adult mice improves male insulin sensitivity and extends female lifespan	Duran-Ortiz S, List EO, Ikeno Y, Young J, Basu R, Bell S, McHugh T, Funk K, Mathes S, Qian Y, Kulkarni P, Yakar S, Berryman DE, Kopchick JJ.	Aging Cell. 2021 Dec;20(12):e13506. doi: 10.1111/acel.13506. Epub 2021 Nov 22.	Duran-Ortiz S	Aging Cell	2021	2021-11-23	PMC8672790		10.1111/acel.13506	GHR-KO conditional	Disease burden	Yes	Increased	Decreased (male)	Yes	No	Not applicable	Not applicable	Not applicable	Not applicable
34811874	Growth hormone receptor gene disruption in mature-adult mice improves male insulin sensitivity and extends female lifespan	Duran-Ortiz S, List EO, Ikeno Y, Young J, Basu R, Bell S, McHugh T, Funk K, Mathes S, Qian Y, Kulkarni P, Yakar S, Berryman DE, Kopchick JJ.	Aging Cell. 2021 Dec;20(12):e13506. doi: 10.1111/acel.13506. Epub 2021 Nov 22.	Duran-Ortiz S	Aging Cell	2021	2021-11-23	PMC8672790		10.1111/acel.13506	GHR-KO conditional	Morbidity index	Yes	Increased	Decreased (male)	Yes	No	Not applicable	Not applicable	Not applicable	Not applicable
34811874	Growth hormone receptor gene disruption in mature-adult mice improves male insulin sensitivity and extends female lifespan	Duran-Ortiz S, List EO, Ikeno Y, Young J, Basu R, Bell S, McHugh T, Funk K, Mathes S, Qian Y, Kulkarni P, Yakar S, Berryman DE, Kopchick JJ.	Aging Cell. 2021 Dec;20(12):e13506. doi: 10.1111/acel.13506. Epub 2021 Nov 22.	Duran-Ortiz S	Aging Cell	2021	2021-11-23	PMC8672790		10.1111/acel.13506	GHR-KO conditional	Tumor burden	Yes	Increased	No effect	No	No	No	Not applicable	Not applicable	Not applicable
34811874	Growth hormone receptor gene disruption in mature-adult mice improves male insulin sensitivity and extends female lifespan	Duran-Ortiz S, List EO, Ikeno Y, Young J, Basu R, Bell S, McHugh T, Funk K, Mathes S, Qian Y, Kulkarni P, Yakar S, Berryman DE, Kopchick JJ.	Aging Cell. 2021 Dec;20(12):e13506. doi: 10.1111/acel.13506. Epub 2021 Nov 22.	Duran-Ortiz S	Aging Cell	2021	2021-11-23	PMC8672790		10.1111/acel.13506	GHR-KO conditional	Severity of lymphoma	Yes	Increased	Decreased (male)	Yes	No	Not applicable	Not applicable	Not applicable	Not applicable
34811874	Growth hormone receptor gene disruption in mature-adult mice improves male insulin sensitivity and extends female lifespan	Duran-Ortiz S, List EO, Ikeno Y, Young J, Basu R, Bell S, McHugh T, Funk K, Mathes S, Qian Y, Kulkarni P, Yakar S, Berryman DE, Kopchick JJ.	Aging Cell. 2021 Dec;20(12):e13506. doi: 10.1111/acel.13506. Epub 2021 Nov 22.	Duran-Ortiz S	Aging Cell	2021	2021-11-23	PMC8672790		10.1111/acel.13506	GHR-KO conditional	Severity of glumerulonephritis	Yes	Increased	Decreased (male)	Yes	No	Not applicable	Not applicable	Not applicable	Not applicable
27688483	A Long-lived Mouse Lacking Both Growth Hormone and Growth Hormone Receptor: A New Animal Model for Aging Studies	Gesing A, Wiesenborn D, Do A, Menon V, Schneider A, Victoria B, Stout MB, Kopchick JJ, Bartke A, Masternak MM.	J Gerontol A Biol Sci Med Sci. 2017 Aug 1;72(8):1054-1061. doi: 10.1093/gerona/glw193.	Gesing A	J Gerontol A Biol Sci Med Sci	2017	2016-10-01	PMC5861925		10.1093/gerona/glw193	GHR-KO, Ames dwarf, GHR/Ames dwarf double ko	Plasma level of adiponectin	No	Not applicable	Increased	Not applicable	Not applicable	Not applicable	Not applicable	Not applicable	Not applicable
27688483	A Long-lived Mouse Lacking Both Growth Hormone and Growth Hormone Receptor: A New Animal Model for Aging Studies	Gesing A, Wiesenborn D, Do A, Menon V, Schneider A, Victoria B, Stout MB, Kopchick JJ, Bartke A, Masternak MM.	J Gerontol A Biol Sci Med Sci. 2017 Aug 1;72(8):1054-1061. doi: 10.1093/gerona/glw193.	Gesing A	J Gerontol A Biol Sci Med Sci	2017	2016-10-01	PMC5861925		10.1093/gerona/glw193	GHR-KO, Ames dwarf, GHR/Ames dwarf double ko	Plasma level of insulin	No	Not applicable	Decreased	Not applicable	Not applicable	Not applicable	Not applicable	Not applicable	Not applicable
27688483	A Long-lived Mouse Lacking Both Growth Hormone and Growth Hormone Receptor: A New Animal Model for Aging Studies	Gesing A, Wiesenborn D, Do A, Menon V, Schneider A, Victoria B, Stout MB, Kopchick JJ, Bartke A, Masternak MM.	J Gerontol A Biol Sci Med Sci. 2017 Aug 1;72(8):1054-1061. doi: 10.1093/gerona/glw193.	Gesing A	J Gerontol A Biol Sci Med Sci	2017	2016-10-01	PMC5861925		10.1093/gerona/glw193	GHR-KO, Ames dwarf, GHR/Ames dwarf double ko	Insulin tolerance test	No	Not applicable	Decreased	Not applicable	Not applicable	Not applicable	Not applicable	Not applicable	Not applicable
27688483	A Long-lived Mouse Lacking Both Growth Hormone and Growth Hormone Receptor: A New Animal Model for Aging Studies	Gesing A, Wiesenborn D, Do A, Menon V, Schneider A, Victoria B, Stout MB, Kopchick JJ, Bartke A, Masternak MM.	J Gerontol A Biol Sci Med Sci. 2017 Aug 1;72(8):1054-1061. doi: 10.1093/gerona/glw193.	Gesing A	J Gerontol A Biol Sci Med Sci	2017	2016-10-01	PMC5861925		10.1093/gerona/glw193	GHR-KO, Ames dwarf, GHR/Ames dwarf double ko	Glucose tolerance test	No	Not applicable	Decreased (Ames and df/KO)	Not applicable	Not applicable	Not applicable	Not applicable	Not applicable	Not applicable
27771355	Ovarian aging and the activation of the primordial follicle reserve in the long-lived Ames dwarf and the short-lived bGH transgenic mice	Saccon TD, Moreira F, Cruz LA, Mondadori RG, Fang Y, Barros CC, Spinel L, Bartke A, Masternak MM, Schneider A.	Mol Cell Endocrinol. 2017 Nov 5;455:23-32. doi: 10.1016/j.mce.2016.10.015. Epub 2016 Oct 19.	Saccon TD	Mol Cell Endocrinol	2017	2016-10-27	PMC5397383	NIHMS825294	10.1016/j.mce.2016.10.015	Ames	Primordial follicle count	No	Not applicable	Increased	Not applicable	Not applicable	Not applicable	Not applicable	Not applicable	Not applicable
27771355	Ovarian aging and the activation of the primordial follicle reserve in the long-lived Ames dwarf and the short-lived bGH transgenic mice	Saccon TD, Moreira F, Cruz LA, Mondadori RG, Fang Y, Barros CC, Spinel L, Bartke A, Masternak MM, Schneider A.	Mol Cell Endocrinol. 2017 Nov 5;455:23-32. doi: 10.1016/j.mce.2016.10.015. Epub 2016 Oct 19.	Saccon TD	Mol Cell Endocrinol	2017	2016-10-27	PMC5397383	NIHMS825294	10.1016/j.mce.2016.10.015	Ames	In transition follicle count	No	Not applicable	No effect	Not applicable	Not applicable	Not applicable	Not applicable	Not applicable	Not applicable
27771355	Ovarian aging and the activation of the primordial follicle reserve in the long-lived Ames dwarf and the short-lived bGH transgenic mice	Saccon TD, Moreira F, Cruz LA, Mondadori RG, Fang Y, Barros CC, Spinel L, Bartke A, Masternak MM, Schneider A.	Mol Cell Endocrinol. 2017 Nov 5;455:23-32. doi: 10.1016/j.mce.2016.10.015. Epub 2016 Oct 19.	Saccon TD	Mol Cell Endocrinol	2017	2016-10-27	PMC5397383	NIHMS825294	10.1016/j.mce.2016.10.015	Ames	Primary follicle count	No	Not applicable	No effect	Not applicable	Not applicable	Not applicable	Not applicable	Not applicable	Not applicable
27771355	Ovarian aging and the activation of the primordial follicle reserve in the long-lived Ames dwarf and the short-lived bGH transgenic mice	Saccon TD, Moreira F, Cruz LA, Mondadori RG, Fang Y, Barros CC, Spinel L, Bartke A, Masternak MM, Schneider A.	Mol Cell Endocrinol. 2017 Nov 5;455:23-32. doi: 10.1016/j.mce.2016.10.015. Epub 2016 Oct 19.	Saccon TD	Mol Cell Endocrinol	2017	2016-10-27	PMC5397383	NIHMS825294	10.1016/j.mce.2016.10.015	Ames	Secondary follicle count	No	Not applicable	Decreased	Not applicable	Not applicable	Not applicable	Not applicable	Not applicable	Not applicable
27771355	Ovarian aging and the activation of the primordial follicle reserve in the long-lived Ames dwarf and the short-lived bGH transgenic mice	Saccon TD, Moreira F, Cruz LA, Mondadori RG, Fang Y, Barros CC, Spinel L, Bartke A, Masternak MM, Schneider A.	Mol Cell Endocrinol. 2017 Nov 5;455:23-32. doi: 10.1016/j.mce.2016.10.015. Epub 2016 Oct 19.	Saccon TD	Mol Cell Endocrinol	2017	2016-10-27	PMC5397383	NIHMS825294	10.1016/j.mce.2016.10.015	Ames	Teritary follicle count	No	Not applicable	Decreased	Not applicable	Not applicable	Not applicable	Not applicable	Not applicable	Not applicable
27771355	Ovarian aging and the activation of the primordial follicle reserve in the long-lived Ames dwarf and the short-lived bGH transgenic mice	Saccon TD, Moreira F, Cruz LA, Mondadori RG, Fang Y, Barros CC, Spinel L, Bartke A, Masternak MM, Schneider A.	Mol Cell Endocrinol. 2017 Nov 5;455:23-32. doi: 10.1016/j.mce.2016.10.015. Epub 2016 Oct 19.	Saccon TD	Mol Cell Endocrinol	2017	2016-10-27	PMC5397383	NIHMS825294	10.1016/j.mce.2016.10.015	Ames	Total follicle count	No	Not applicable	Increased	Not applicable	Not applicable	Not applicable	Not applicable	Not applicable	Not applicable
27771355	Ovarian aging and the activation of the primordial follicle reserve in the long-lived Ames dwarf and the short-lived bGH transgenic mice	Saccon TD, Moreira F, Cruz LA, Mondadori RG, Fang Y, Barros CC, Spinel L, Bartke A, Masternak MM, Schneider A.	Mol Cell Endocrinol. 2017 Nov 5;455:23-32. doi: 10.1016/j.mce.2016.10.015. Epub 2016 Oct 19.	Saccon TD	Mol Cell Endocrinol	2017	2016-10-27	PMC5397383	NIHMS825294	10.1016/j.mce.2016.10.015	Ames	Primordial follicle oocyte FoxO3a staining intensity	No	Not applicable	No effect	Not applicable	Not applicable	Not applicable	Not applicable	Not applicable	Not applicable
27771355	Ovarian aging and the activation of the primordial follicle reserve in the long-lived Ames dwarf and the short-lived bGH transgenic mice	Saccon TD, Moreira F, Cruz LA, Mondadori RG, Fang Y, Barros CC, Spinel L, Bartke A, Masternak MM, Schneider A.	Mol Cell Endocrinol. 2017 Nov 5;455:23-32. doi: 10.1016/j.mce.2016.10.015. Epub 2016 Oct 19.	Saccon TD	Mol Cell Endocrinol	2017	2016-10-27	PMC5397383	NIHMS825294	10.1016/j.mce.2016.10.015	Ames	Primordial follicle oocyte pFoxO3a staining intensity	No	Not applicable	No effect	Not applicable	Not applicable	Not applicable	Not applicable	Not applicable	Not applicable
27771355	Ovarian aging and the activation of the primordial follicle reserve in the long-lived Ames dwarf and the short-lived bGH transgenic mice	Saccon TD, Moreira F, Cruz LA, Mondadori RG, Fang Y, Barros CC, Spinel L, Bartke A, Masternak MM, Schneider A.	Mol Cell Endocrinol. 2017 Nov 5;455:23-32. doi: 10.1016/j.mce.2016.10.015. Epub 2016 Oct 19.	Saccon TD	Mol Cell Endocrinol	2017	2016-10-27	PMC5397383	NIHMS825294	10.1016/j.mce.2016.10.015	Ames	Primary follicle oocyte FoxO3a staining intensity	No	Not applicable	No effect	Not applicable	Not applicable	Not applicable	Not applicable	Not applicable	Not applicable
27771355	Ovarian aging and the activation of the primordial follicle reserve in the long-lived Ames dwarf and the short-lived bGH transgenic mice	Saccon TD, Moreira F, Cruz LA, Mondadori RG, Fang Y, Barros CC, Spinel L, Bartke A, Masternak MM, Schneider A.	Mol Cell Endocrinol. 2017 Nov 5;455:23-32. doi: 10.1016/j.mce.2016.10.015. Epub 2016 Oct 19.	Saccon TD	Mol Cell Endocrinol	2017	2016-10-27	PMC5397383	NIHMS825294	10.1016/j.mce.2016.10.015	Ames	Primary follicle oocyte pFoxO3a staining intensity	No	Not applicable	No effect	Not applicable	Not applicable	Not applicable	Not applicable	Not applicable	Not applicable
27771355	Ovarian aging and the activation of the primordial follicle reserve in the long-lived Ames dwarf and the short-lived bGH transgenic mice	Saccon TD, Moreira F, Cruz LA, Mondadori RG, Fang Y, Barros CC, Spinel L, Bartke A, Masternak MM, Schneider A.	Mol Cell Endocrinol. 2017 Nov 5;455:23-32. doi: 10.1016/j.mce.2016.10.015. Epub 2016 Oct 19.	Saccon TD	Mol Cell Endocrinol	2017	2016-10-27	PMC5397383	NIHMS825294	10.1016/j.mce.2016.10.015	Ames	Primordial follicle nucleus diameter	No	Not applicable	No effect	Not applicable	Not applicable	Not applicable	Not applicable	Not applicable	Not applicable
27771355	Ovarian aging and the activation of the primordial follicle reserve in the long-lived Ames dwarf and the short-lived bGH transgenic mice	Saccon TD, Moreira F, Cruz LA, Mondadori RG, Fang Y, Barros CC, Spinel L, Bartke A, Masternak MM, Schneider A.	Mol Cell Endocrinol. 2017 Nov 5;455:23-32. doi: 10.1016/j.mce.2016.10.015. Epub 2016 Oct 19.	Saccon TD	Mol Cell Endocrinol	2017	2016-10-27	PMC5397383	NIHMS825294	10.1016/j.mce.2016.10.015	Ames	Primordial follicle oocyte diameter	No	Not applicable	No effect	Not applicable	Not applicable	Not applicable	Not applicable	Not applicable	Not applicable
27771355	Ovarian aging and the activation of the primordial follicle reserve in the long-lived Ames dwarf and the short-lived bGH transgenic mice	Saccon TD, Moreira F, Cruz LA, Mondadori RG, Fang Y, Barros CC, Spinel L, Bartke A, Masternak MM, Schneider A.	Mol Cell Endocrinol. 2017 Nov 5;455:23-32. doi: 10.1016/j.mce.2016.10.015. Epub 2016 Oct 19.	Saccon TD	Mol Cell Endocrinol	2017	2016-10-27	PMC5397383	NIHMS825294	10.1016/j.mce.2016.10.015	Ames	Primordial follicle follicle diameter	No	Not applicable	No effect	Not applicable	Not applicable	Not applicable	Not applicable	Not applicable	Not applicable
27771355	Ovarian aging and the activation of the primordial follicle reserve in the long-lived Ames dwarf and the short-lived bGH transgenic mice	Saccon TD, Moreira F, Cruz LA, Mondadori RG, Fang Y, Barros CC, Spinel L, Bartke A, Masternak MM, Schneider A.	Mol Cell Endocrinol. 2017 Nov 5;455:23-32. doi: 10.1016/j.mce.2016.10.015. Epub 2016 Oct 19.	Saccon TD	Mol Cell Endocrinol	2017	2016-10-27	PMC5397383	NIHMS825294	10.1016/j.mce.2016.10.015	Ames	In transition follicle nucleus diameter	No	Not applicable	No effect	Not applicable	Not applicable	Not applicable	Not applicable	Not applicable	Not applicable
27771355	Ovarian aging and the activation of the primordial follicle reserve in the long-lived Ames dwarf and the short-lived bGH transgenic mice	Saccon TD, Moreira F, Cruz LA, Mondadori RG, Fang Y, Barros CC, Spinel L, Bartke A, Masternak MM, Schneider A.	Mol Cell Endocrinol. 2017 Nov 5;455:23-32. doi: 10.1016/j.mce.2016.10.015. Epub 2016 Oct 19.	Saccon TD	Mol Cell Endocrinol	2017	2016-10-27	PMC5397383	NIHMS825294	10.1016/j.mce.2016.10.015	Ames	In transition follicle oocyte diameter	No	Not applicable	No effect	Not applicable	Not applicable	Not applicable	Not applicable	Not applicable	Not applicable
27771355	Ovarian aging and the activation of the primordial follicle reserve in the long-lived Ames dwarf and the short-lived bGH transgenic mice	Saccon TD, Moreira F, Cruz LA, Mondadori RG, Fang Y, Barros CC, Spinel L, Bartke A, Masternak MM, Schneider A.	Mol Cell Endocrinol. 2017 Nov 5;455:23-32. doi: 10.1016/j.mce.2016.10.015. Epub 2016 Oct 19.	Saccon TD	Mol Cell Endocrinol	2017	2016-10-27	PMC5397383	NIHMS825294	10.1016/j.mce.2016.10.015	Ames	In transition follicle follicle diameter	No	Not applicable	No effect	Not applicable	Not applicable	Not applicable	Not applicable	Not applicable	Not applicable
27771355	Ovarian aging and the activation of the primordial follicle reserve in the long-lived Ames dwarf and the short-lived bGH transgenic mice	Saccon TD, Moreira F, Cruz LA, Mondadori RG, Fang Y, Barros CC, Spinel L, Bartke A, Masternak MM, Schneider A.	Mol Cell Endocrinol. 2017 Nov 5;455:23-32. doi: 10.1016/j.mce.2016.10.015. Epub 2016 Oct 19.	Saccon TD	Mol Cell Endocrinol	2017	2016-10-27	PMC5397383	NIHMS825294	10.1016/j.mce.2016.10.015	Ames	Primary follicle nucleus diameter	No	Not applicable	No effect	Not applicable	Not applicable	Not applicable	Not applicable	Not applicable	Not applicable
27771355	Ovarian aging and the activation of the primordial follicle reserve in the long-lived Ames dwarf and the short-lived bGH transgenic mice	Saccon TD, Moreira F, Cruz LA, Mondadori RG, Fang Y, Barros CC, Spinel L, Bartke A, Masternak MM, Schneider A.	Mol Cell Endocrinol. 2017 Nov 5;455:23-32. doi: 10.1016/j.mce.2016.10.015. Epub 2016 Oct 19.	Saccon TD	Mol Cell Endocrinol	2017	2016-10-27	PMC5397383	NIHMS825294	10.1016/j.mce.2016.10.015	Ames	Primary follicle oocyte diameter	No	Not applicable	No effect	Not applicable	Not applicable	Not applicable	Not applicable	Not applicable	Not applicable
27771355	Ovarian aging and the activation of the primordial follicle reserve in the long-lived Ames dwarf and the short-lived bGH transgenic mice	Saccon TD, Moreira F, Cruz LA, Mondadori RG, Fang Y, Barros CC, Spinel L, Bartke A, Masternak MM, Schneider A.	Mol Cell Endocrinol. 2017 Nov 5;455:23-32. doi: 10.1016/j.mce.2016.10.015. Epub 2016 Oct 19.	Saccon TD	Mol Cell Endocrinol	2017	2016-10-27	PMC5397383	NIHMS825294	10.1016/j.mce.2016.10.015	Ames	Primary follicle follicle diameter	No	Not applicable	No effect	Not applicable	Not applicable	Not applicable	Not applicable	Not applicable	Not applicable
27771355	Ovarian aging and the activation of the primordial follicle reserve in the long-lived Ames dwarf and the short-lived bGH transgenic mice	Saccon TD, Moreira F, Cruz LA, Mondadori RG, Fang Y, Barros CC, Spinel L, Bartke A, Masternak MM, Schneider A.	Mol Cell Endocrinol. 2017 Nov 5;455:23-32. doi: 10.1016/j.mce.2016.10.015. Epub 2016 Oct 19.	Saccon TD	Mol Cell Endocrinol	2017	2016-10-27	PMC5397383	NIHMS825294	10.1016/j.mce.2016.10.015	Ames	Secondary follicle nucleus diameter	No	Not applicable	No effect	Not applicable	Not applicable	Not applicable	Not applicable	Not applicable	Not applicable
27771355	Ovarian aging and the activation of the primordial follicle reserve in the long-lived Ames dwarf and the short-lived bGH transgenic mice	Saccon TD, Moreira F, Cruz LA, Mondadori RG, Fang Y, Barros CC, Spinel L, Bartke A, Masternak MM, Schneider A.	Mol Cell Endocrinol. 2017 Nov 5;455:23-32. doi: 10.1016/j.mce.2016.10.015. Epub 2016 Oct 19.	Saccon TD	Mol Cell Endocrinol	2017	2016-10-27	PMC5397383	NIHMS825294	10.1016/j.mce.2016.10.015	Ames	Secondary follicle oocyte diameter	No	Not applicable	No effect	Not applicable	Not applicable	Not applicable	Not applicable	Not applicable	Not applicable
27771355	Ovarian aging and the activation of the primordial follicle reserve in the long-lived Ames dwarf and the short-lived bGH transgenic mice	Saccon TD, Moreira F, Cruz LA, Mondadori RG, Fang Y, Barros CC, Spinel L, Bartke A, Masternak MM, Schneider A.	Mol Cell Endocrinol. 2017 Nov 5;455:23-32. doi: 10.1016/j.mce.2016.10.015. Epub 2016 Oct 19.	Saccon TD	Mol Cell Endocrinol	2017	2016-10-27	PMC5397383	NIHMS825294	10.1016/j.mce.2016.10.015	Ames	Secondary follicle follicle diameter	No	Not applicable	No effect	Not applicable	Not applicable	Not applicable	Not applicable	Not applicable	Not applicable
27771355	Ovarian aging and the activation of the primordial follicle reserve in the long-lived Ames dwarf and the short-lived bGH transgenic mice	Saccon TD, Moreira F, Cruz LA, Mondadori RG, Fang Y, Barros CC, Spinel L, Bartke A, Masternak MM, Schneider A.	Mol Cell Endocrinol. 2017 Nov 5;455:23-32. doi: 10.1016/j.mce.2016.10.015. Epub 2016 Oct 19.	Saccon TD	Mol Cell Endocrinol	2017	2016-10-27	PMC5397383	NIHMS825294	10.1016/j.mce.2016.10.015	Ames	Tertiary follicle nucleus diameter	No	Not applicable	Decreased	Not applicable	Not applicable	Not applicable	Not applicable	Not applicable	Not applicable
27771355	Ovarian aging and the activation of the primordial follicle reserve in the long-lived Ames dwarf and the short-lived bGH transgenic mice	Saccon TD, Moreira F, Cruz LA, Mondadori RG, Fang Y, Barros CC, Spinel L, Bartke A, Masternak MM, Schneider A.	Mol Cell Endocrinol. 2017 Nov 5;455:23-32. doi: 10.1016/j.mce.2016.10.015. Epub 2016 Oct 19.	Saccon TD	Mol Cell Endocrinol	2017	2016-10-27	PMC5397383	NIHMS825294	10.1016/j.mce.2016.10.015	Ames	Tertiary follicle oocyte diameter	No	Not applicable	Decreased	Not applicable	Not applicable	Not applicable	Not applicable	Not applicable	Not applicable
27771355	Ovarian aging and the activation of the primordial follicle reserve in the long-lived Ames dwarf and the short-lived bGH transgenic mice	Saccon TD, Moreira F, Cruz LA, Mondadori RG, Fang Y, Barros CC, Spinel L, Bartke A, Masternak MM, Schneider A.	Mol Cell Endocrinol. 2017 Nov 5;455:23-32. doi: 10.1016/j.mce.2016.10.015. Epub 2016 Oct 19.	Saccon TD	Mol Cell Endocrinol	2017	2016-10-27	PMC5397383	NIHMS825294	10.1016/j.mce.2016.10.015	Ames	Tertiary follicle follicle diameter	No	Not applicable	Decreased	Not applicable	Not applicable	Not applicable	Not applicable	Not applicable	Not applicable
18565572	Effect of Ames dwarfism and caloric restriction on spontaneous DNA mutation frequency in different mouse tissues	Garcia AM, Busuttil RA, Calder RB, Dollé ME, Diaz V, McMahan CA, Bartke A, Nelson J, Reddick R, Vijg J.	Mech Ageing Dev. 2008 Sep;129(9):528-33. doi: 10.1016/j.mad.2008.04.013. Epub 2008 May 13.	Garcia AM	Mech Ageing Dev	2008	2008-06-21	PMC2581895	NIHMS60755	10.1016/j.mad.2008.04.013	Ames	Mutation frequency liver	Yes	Increased	No effect	No	No	Yes	No effect	No	No
18565572	Effect of Ames dwarfism and caloric restriction on spontaneous DNA mutation frequency in different mouse tissues	Garcia AM, Busuttil RA, Calder RB, Dollé ME, Diaz V, McMahan CA, Bartke A, Nelson J, Reddick R, Vijg J.	Mech Ageing Dev. 2008 Sep;129(9):528-33. doi: 10.1016/j.mad.2008.04.013. Epub 2008 May 13.	Garcia AM	Mech Ageing Dev	2008	2008-06-21	PMC2581895	NIHMS60755	10.1016/j.mad.2008.04.013	Ames	Mutation frequency kidney	Not age sensitive	No effect	No effect	No	No	Yes	No effect	No	No
18565572	Effect of Ames dwarfism and caloric restriction on spontaneous DNA mutation frequency in different mouse tissues	Garcia AM, Busuttil RA, Calder RB, Dollé ME, Diaz V, McMahan CA, Bartke A, Nelson J, Reddick R, Vijg J.	Mech Ageing Dev. 2008 Sep;129(9):528-33. doi: 10.1016/j.mad.2008.04.013. Epub 2008 May 13.	Garcia AM	Mech Ageing Dev	2008	2008-06-21	PMC2581895	NIHMS60755	10.1016/j.mad.2008.04.013	Ames	Mutation frequency small intestine	Yes	Increased	No effect	No	No	Yes	No effect	No	No
23824747	The slow-aging growth hormone receptor/binding protein gene-disrupted (GHR-KO) mouse is protected from aging-resultant neuromusculoskeletal frailty	Arum O, Rickman DJ, Kopchick JJ, Bartke A.	Age (Dordr). 2014 Feb;36(1):117-27. doi: 10.1007/s11357-013-9551-x. Epub 2013 Jul 4.	Arum O	Age (Dordr)	2014	2013-07-05	PMC3889906		10.1007/s11357-013-9551-x	GHR-KO	Body weight	Yes	Increased	Decreased	Yes	No	Yes	Decreased	Yes	No
23824747	The slow-aging growth hormone receptor/binding protein gene-disrupted (GHR-KO) mouse is protected from aging-resultant neuromusculoskeletal frailty	Arum O, Rickman DJ, Kopchick JJ, Bartke A.	Age (Dordr). 2014 Feb;36(1):117-27. doi: 10.1007/s11357-013-9551-x. Epub 2013 Jul 4.	Arum O	Age (Dordr)	2014	2013-07-05	PMC3889906		10.1007/s11357-013-9551-x	GHR-KO	Wire hang (strength) test	No	Not applicable	Decreased	Not applicable	Not applicable	Not applicable	Not applicable	Not applicable	Not applicable
23824747	The slow-aging growth hormone receptor/binding protein gene-disrupted (GHR-KO) mouse is protected from aging-resultant neuromusculoskeletal frailty	Arum O, Rickman DJ, Kopchick JJ, Bartke A.	Age (Dordr). 2014 Feb;36(1):117-27. doi: 10.1007/s11357-013-9551-x. Epub 2013 Jul 4.	Arum O	Age (Dordr)	2014	2013-07-05	PMC3889906		10.1007/s11357-013-9551-x	GHR-KO	Inclining rod (balance) test	No	Not applicable	Decreased	Not applicable	Not applicable	Not applicable	Not applicable	Not applicable	Not applicable
23824747	The slow-aging growth hormone receptor/binding protein gene-disrupted (GHR-KO) mouse is protected from aging-resultant neuromusculoskeletal frailty	Arum O, Rickman DJ, Kopchick JJ, Bartke A.	Age (Dordr). 2014 Feb;36(1):117-27. doi: 10.1007/s11357-013-9551-x. Epub 2013 Jul 4.	Arum O	Age (Dordr)	2014	2013-07-05	PMC3889906		10.1007/s11357-013-9551-x	GHR-KO	Inverted screen (motor coordingation/agility) test	No	Not applicable	No effect	Not applicable	Not applicable	Not applicable	Not applicable	Not applicable	Not applicable
26268661	Growth hormone modulates hypothalamic inflammation in long-lived pituitary dwarf mice	Sadagurski M, Landeryou T, Cady G, Kopchick JJ, List EO, Berryman DE, Bartke A, Miller RA.	Aging Cell. 2015 Dec;14(6):1045-54. doi: 10.1111/acel.12382. Epub 2015 Aug 12.	Sadagurski M	Aging Cell	2015	2015-08-14	PMC4693470		10.1111/acel.12382	GHR-KO	Fiber density, AgRP positive Fibers innervating the ARH	No	Not applicable	Decreased	Not applicable	Not applicable	Not applicable	Not applicable	Not applicable	Not applicable
26268661	Growth hormone modulates hypothalamic inflammation in long-lived pituitary dwarf mice	Sadagurski M, Landeryou T, Cady G, Kopchick JJ, List EO, Berryman DE, Bartke A, Miller RA.	Aging Cell. 2015 Dec;14(6):1045-54. doi: 10.1111/acel.12382. Epub 2015 Aug 12.	Sadagurski M	Aging Cell	2015	2015-08-14	PMC4693470		10.1111/acel.12382	GHR-KO	Fiber density, MSH positive Fibers innervating the ARH	No	Not applicable	Decreased	Not applicable	Not applicable	Not applicable	Not applicable	Not applicable	Not applicable
26268661	Growth hormone modulates hypothalamic inflammation in long-lived pituitary dwarf mice	Sadagurski M, Landeryou T, Cady G, Kopchick JJ, List EO, Berryman DE, Bartke A, Miller RA.	Aging Cell. 2015 Dec;14(6):1045-54. doi: 10.1111/acel.12382. Epub 2015 Aug 12.	Sadagurski M	Aging Cell	2015	2015-08-14	PMC4693470		10.1111/acel.12382	GHR-KO	Fiber density, AgRP positive Fibers innervating the PVH	No	Not applicable	Decreased	Not applicable	Not applicable	Not applicable	Not applicable	Not applicable	Not applicable
26268661	Growth hormone modulates hypothalamic inflammation in long-lived pituitary dwarf mice	Sadagurski M, Landeryou T, Cady G, Kopchick JJ, List EO, Berryman DE, Bartke A, Miller RA.	Aging Cell. 2015 Dec;14(6):1045-54. doi: 10.1111/acel.12382. Epub 2015 Aug 12.	Sadagurski M	Aging Cell	2015	2015-08-14	PMC4693470		10.1111/acel.12382	GHR-KO	Fiber density, MSH positive Fibers innervating the PVH	No	Not applicable	Decreased	Not applicable	Not applicable	Not applicable	Not applicable	Not applicable	Not applicable
26268661	Growth hormone modulates hypothalamic inflammation in long-lived pituitary dwarf mice	Sadagurski M, Landeryou T, Cady G, Kopchick JJ, List EO, Berryman DE, Bartke A, Miller RA.	Aging Cell. 2015 Dec;14(6):1045-54. doi: 10.1111/acel.12382. Epub 2015 Aug 12.	Sadagurski M	Aging Cell	2015	2015-08-14	PMC4693470		10.1111/acel.12382	GHR-KO	Fiber density, AgRP positive Fibers innervating the DMH	No	Not applicable	Decreased	Not applicable	Not applicable	Not applicable	Not applicable	Not applicable	Not applicable
26268661	Growth hormone modulates hypothalamic inflammation in long-lived pituitary dwarf mice	Sadagurski M, Landeryou T, Cady G, Kopchick JJ, List EO, Berryman DE, Bartke A, Miller RA.	Aging Cell. 2015 Dec;14(6):1045-54. doi: 10.1111/acel.12382. Epub 2015 Aug 12.	Sadagurski M	Aging Cell	2015	2015-08-14	PMC4693470		10.1111/acel.12382	GHR-KO	Fiber density, MSH positive Fibers innervating the DMH	No	Not applicable	Decreased	Not applicable	Not applicable	Not applicable	Not applicable	Not applicable	Not applicable
26268661	Growth hormone modulates hypothalamic inflammation in long-lived pituitary dwarf mice	Sadagurski M, Landeryou T, Cady G, Kopchick JJ, List EO, Berryman DE, Bartke A, Miller RA.	Aging Cell. 2015 Dec;14(6):1045-54. doi: 10.1111/acel.12382. Epub 2015 Aug 12.	Sadagurski M	Aging Cell	2015	2015-08-14	PMC4693470		10.1111/acel.12382	Ames	Density of AgRP-IR Fibers	No	Not applicable	Decreased	Not applicable	Not applicable	Not applicable	Not applicable	Not applicable	Not applicable
26268661	Growth hormone modulates hypothalamic inflammation in long-lived pituitary dwarf mice	Sadagurski M, Landeryou T, Cady G, Kopchick JJ, List EO, Berryman DE, Bartke A, Miller RA.	Aging Cell. 2015 Dec;14(6):1045-54. doi: 10.1111/acel.12382. Epub 2015 Aug 12.	Sadagurski M	Aging Cell	2015	2015-08-14	PMC4693470		10.1111/acel.12382	Ames	Density of MSH-IR Fibers	No	Not applicable	Decreased	Not applicable	Not applicable	Not applicable	Not applicable	Not applicable	Not applicable
26268661	Growth hormone modulates hypothalamic inflammation in long-lived pituitary dwarf mice	Sadagurski M, Landeryou T, Cady G, Kopchick JJ, List EO, Berryman DE, Bartke A, Miller RA.	Aging Cell. 2015 Dec;14(6):1045-54. doi: 10.1111/acel.12382. Epub 2015 Aug 12.	Sadagurski M	Aging Cell	2015	2015-08-14	PMC4693470		10.1111/acel.12382	Ames	GFAP postive cells per field	No	Not applicable	Decreased	Not applicable	Not applicable	Not applicable	Not applicable	Not applicable	Not applicable
26268661	Growth hormone modulates hypothalamic inflammation in long-lived pituitary dwarf mice	Sadagurski M, Landeryou T, Cady G, Kopchick JJ, List EO, Berryman DE, Bartke A, Miller RA.	Aging Cell. 2015 Dec;14(6):1045-54. doi: 10.1111/acel.12382. Epub 2015 Aug 12.	Sadagurski M	Aging Cell	2015	2015-08-14	PMC4693470		10.1111/acel.12382	Ames	Iba1 positive cells	No	Not applicable	Decreased	Not applicable	Not applicable	Not applicable	Not applicable	Not applicable	Not applicable
26268661	Growth hormone modulates hypothalamic inflammation in long-lived pituitary dwarf mice	Sadagurski M, Landeryou T, Cady G, Kopchick JJ, List EO, Berryman DE, Bartke A, Miller RA.	Aging Cell. 2015 Dec;14(6):1045-54. doi: 10.1111/acel.12382. Epub 2015 Aug 12.	Sadagurski M	Aging Cell	2015	2015-08-14	PMC4693470		10.1111/acel.12382	Ames	TNF alpha positive cells	No	Not applicable	Decreased	Not applicable	Not applicable	Not applicable	Not applicable	Not applicable	Not applicable
25711529	Inflammatory and Glutamatergic Homeostasis Are Involved in Successful Aging	Hascup ER, Wang F, Kopchick JJ, Bartke A.	J Gerontol A Biol Sci Med Sci. 2016 Mar;71(3):281-9. doi: 10.1093/gerona/glv010. Epub 2015 Feb 22.	Hascup ER	J Gerontol A Biol Sci Med Sci	2016	2015-02-26	PMC5864157		10.1093/gerona/glv010	GHR-KO	Hippocampus IKKbeta mRNA level	Yes	Decreased	No effect	No	No	Yes	No effect	No	No
25711529	Inflammatory and Glutamatergic Homeostasis Are Involved in Successful Aging	Hascup ER, Wang F, Kopchick JJ, Bartke A.	J Gerontol A Biol Sci Med Sci. 2016 Mar;71(3):281-9. doi: 10.1093/gerona/glv010. Epub 2015 Feb 22.	Hascup ER	J Gerontol A Biol Sci Med Sci	2016	2015-02-26	PMC5864157		10.1093/gerona/glv010	GHR-KO	Hippocampus NfkB-p50 mRNA level	Not age sensitive	No effect	No effect	No	No	Yes	No effect	No	No
25711529	Inflammatory and Glutamatergic Homeostasis Are Involved in Successful Aging	Hascup ER, Wang F, Kopchick JJ, Bartke A.	J Gerontol A Biol Sci Med Sci. 2016 Mar;71(3):281-9. doi: 10.1093/gerona/glv010. Epub 2015 Feb 22.	Hascup ER	J Gerontol A Biol Sci Med Sci	2016	2015-02-26	PMC5864157		10.1093/gerona/glv010	GHR-KO	Hippocampus NFkB-p65 mRNA level	Not age sensitive	No effect	No effect	No	No	Yes	No effect	No	No
25711529	Inflammatory and Glutamatergic Homeostasis Are Involved in Successful Aging	Hascup ER, Wang F, Kopchick JJ, Bartke A.	J Gerontol A Biol Sci Med Sci. 2016 Mar;71(3):281-9. doi: 10.1093/gerona/glv010. Epub 2015 Feb 22.	Hascup ER	J Gerontol A Biol Sci Med Sci	2016	2015-02-26	PMC5864157		10.1093/gerona/glv010	GHR-KO	Hippocampus IL-1beta mRNA level	Yes	Decreased	No effect	No	No	Yes	Decreased	No	Yes
25711529	Inflammatory and Glutamatergic Homeostasis Are Involved in Successful Aging	Hascup ER, Wang F, Kopchick JJ, Bartke A.	J Gerontol A Biol Sci Med Sci. 2016 Mar;71(3):281-9. doi: 10.1093/gerona/glv010. Epub 2015 Feb 22.	Hascup ER	J Gerontol A Biol Sci Med Sci	2016	2015-02-26	PMC5864157		10.1093/gerona/glv010	GHR-KO	Hippocampus IGF-1 mRNA level	Not age sensitive	No effect	No effect	No	No	Yes	No effect	No	No
25711529	Inflammatory and Glutamatergic Homeostasis Are Involved in Successful Aging	Hascup ER, Wang F, Kopchick JJ, Bartke A.	J Gerontol A Biol Sci Med Sci. 2016 Mar;71(3):281-9. doi: 10.1093/gerona/glv010. Epub 2015 Feb 22.	Hascup ER	J Gerontol A Biol Sci Med Sci	2016	2015-02-26	PMC5864157		10.1093/gerona/glv010	GHR-KO	Hippocampus IGR-1R mRNA level	Yes	Decreased	No effect	No	No	Yes	No effect	No	No
25711529	Inflammatory and Glutamatergic Homeostasis Are Involved in Successful Aging	Hascup ER, Wang F, Kopchick JJ, Bartke A.	J Gerontol A Biol Sci Med Sci. 2016 Mar;71(3):281-9. doi: 10.1093/gerona/glv010. Epub 2015 Feb 22.	Hascup ER	J Gerontol A Biol Sci Med Sci	2016	2015-02-26	PMC5864157		10.1093/gerona/glv010	GHR-KO	Hippocampus VGLUT1 mRNA level	Yes	Decreased	No effect	No	No	Yes	No effect	No	No
25711529	Inflammatory and Glutamatergic Homeostasis Are Involved in Successful Aging	Hascup ER, Wang F, Kopchick JJ, Bartke A.	J Gerontol A Biol Sci Med Sci. 2016 Mar;71(3):281-9. doi: 10.1093/gerona/glv010. Epub 2015 Feb 22.	Hascup ER	J Gerontol A Biol Sci Med Sci	2016	2015-02-26	PMC5864157		10.1093/gerona/glv010	GHR-KO	Hippocampus VGLUT3 mRNA level	Not age sensitive	No effect	No effect	No	No	Yes	No effect	No	No
25711529	Inflammatory and Glutamatergic Homeostasis Are Involved in Successful Aging	Hascup ER, Wang F, Kopchick JJ, Bartke A.	J Gerontol A Biol Sci Med Sci. 2016 Mar;71(3):281-9. doi: 10.1093/gerona/glv010. Epub 2015 Feb 22.	Hascup ER	J Gerontol A Biol Sci Med Sci	2016	2015-02-26	PMC5864157		10.1093/gerona/glv010	GHR-KO	Hippocampus GLT-1 mRNA level	Not age sensitive	No effect	No effect	No	No	Yes	No effect	No	No
25711529	Inflammatory and Glutamatergic Homeostasis Are Involved in Successful Aging	Hascup ER, Wang F, Kopchick JJ, Bartke A.	J Gerontol A Biol Sci Med Sci. 2016 Mar;71(3):281-9. doi: 10.1093/gerona/glv010. Epub 2015 Feb 22.	Hascup ER	J Gerontol A Biol Sci Med Sci	2016	2015-02-26	PMC5864157		10.1093/gerona/glv010	GHR-KO	Hippocampus GLAST mRNA level	Not age sensitive	No effect	No effect	No	No	Yes	No effect	No	No
25711529	Inflammatory and Glutamatergic Homeostasis Are Involved in Successful Aging	Hascup ER, Wang F, Kopchick JJ, Bartke A.	J Gerontol A Biol Sci Med Sci. 2016 Mar;71(3):281-9. doi: 10.1093/gerona/glv010. Epub 2015 Feb 22.	Hascup ER	J Gerontol A Biol Sci Med Sci	2016	2015-02-26	PMC5864157		10.1093/gerona/glv010	GHR-KO	Hippocampus GluN2B mRNA level	Yes	Decreased	No effect	No	No	Yes	No effect	No	No
25711529	Inflammatory and Glutamatergic Homeostasis Are Involved in Successful Aging	Hascup ER, Wang F, Kopchick JJ, Bartke A.	J Gerontol A Biol Sci Med Sci. 2016 Mar;71(3):281-9. doi: 10.1093/gerona/glv010. Epub 2015 Feb 22.	Hascup ER	J Gerontol A Biol Sci Med Sci	2016	2015-02-26	PMC5864157		10.1093/gerona/glv010	GHR-KO	Hippocampus GluA1 mRNA level	Yes	Decreased	No effect	No	No	Yes	No effect	No	No
25711529	Inflammatory and Glutamatergic Homeostasis Are Involved in Successful Aging	Hascup ER, Wang F, Kopchick JJ, Bartke A.	J Gerontol A Biol Sci Med Sci. 2016 Mar;71(3):281-9. doi: 10.1093/gerona/glv010. Epub 2015 Feb 22.	Hascup ER	J Gerontol A Biol Sci Med Sci	2016	2015-02-26	PMC5864157		10.1093/gerona/glv010	GHR-KO	Hypothalamus IKKbeta mRNA level	Yes	Decreased	No effect	No	No	Yes	No effect	No	No
25711529	Inflammatory and Glutamatergic Homeostasis Are Involved in Successful Aging	Hascup ER, Wang F, Kopchick JJ, Bartke A.	J Gerontol A Biol Sci Med Sci. 2016 Mar;71(3):281-9. doi: 10.1093/gerona/glv010. Epub 2015 Feb 22.	Hascup ER	J Gerontol A Biol Sci Med Sci	2016	2015-02-26	PMC5864157		10.1093/gerona/glv010	GHR-KO	Hypothalamus NfkB-p50 mRNA level	Not age sensitive	No effect	Increased	No	No	Yes	No effect	No	No
25711529	Inflammatory and Glutamatergic Homeostasis Are Involved in Successful Aging	Hascup ER, Wang F, Kopchick JJ, Bartke A.	J Gerontol A Biol Sci Med Sci. 2016 Mar;71(3):281-9. doi: 10.1093/gerona/glv010. Epub 2015 Feb 22.	Hascup ER	J Gerontol A Biol Sci Med Sci	2016	2015-02-26	PMC5864157		10.1093/gerona/glv010	GHR-KO	Hypothalamus NFkB-p65 mRNA level	Not age sensitive	No effect	Increased	No	No	Yes	No effect	No	No
25711529	Inflammatory and Glutamatergic Homeostasis Are Involved in Successful Aging	Hascup ER, Wang F, Kopchick JJ, Bartke A.	J Gerontol A Biol Sci Med Sci. 2016 Mar;71(3):281-9. doi: 10.1093/gerona/glv010. Epub 2015 Feb 22.	Hascup ER	J Gerontol A Biol Sci Med Sci	2016	2015-02-26	PMC5864157		10.1093/gerona/glv010	GHR-KO	Hypothalamus IL-1beta mRNA level	Not age sensitive	No effect	No effect	No	No	Yes	Decreased	No	No
25711529	Inflammatory and Glutamatergic Homeostasis Are Involved in Successful Aging	Hascup ER, Wang F, Kopchick JJ, Bartke A.	J Gerontol A Biol Sci Med Sci. 2016 Mar;71(3):281-9. doi: 10.1093/gerona/glv010. Epub 2015 Feb 22.	Hascup ER	J Gerontol A Biol Sci Med Sci	2016	2015-02-26	PMC5864157		10.1093/gerona/glv010	GHR-KO	Hypothalamus IGF-1 mRNA level	Not age sensitive	No effect	No effect	No	No	Yes	No effect	No	No
25711529	Inflammatory and Glutamatergic Homeostasis Are Involved in Successful Aging	Hascup ER, Wang F, Kopchick JJ, Bartke A.	J Gerontol A Biol Sci Med Sci. 2016 Mar;71(3):281-9. doi: 10.1093/gerona/glv010. Epub 2015 Feb 22.	Hascup ER	J Gerontol A Biol Sci Med Sci	2016	2015-02-26	PMC5864157		10.1093/gerona/glv010	GHR-KO	Hypothalamus IGR-1R mRNA level	Not age sensitive	No effect	Increased	No	No	Yes	No effect	No	No
25711529	Inflammatory and Glutamatergic Homeostasis Are Involved in Successful Aging	Hascup ER, Wang F, Kopchick JJ, Bartke A.	J Gerontol A Biol Sci Med Sci. 2016 Mar;71(3):281-9. doi: 10.1093/gerona/glv010. Epub 2015 Feb 22.	Hascup ER	J Gerontol A Biol Sci Med Sci	2016	2015-02-26	PMC5864157		10.1093/gerona/glv010	GHR-KO	Hypothalamus VGLUT1 mRNA level	Yes	Decreased	No effect	No	No	Yes	No effect	No	No
25711529	Inflammatory and Glutamatergic Homeostasis Are Involved in Successful Aging	Hascup ER, Wang F, Kopchick JJ, Bartke A.	J Gerontol A Biol Sci Med Sci. 2016 Mar;71(3):281-9. doi: 10.1093/gerona/glv010. Epub 2015 Feb 22.	Hascup ER	J Gerontol A Biol Sci Med Sci	2016	2015-02-26	PMC5864157		10.1093/gerona/glv010	GHR-KO	Hypothalamus VGLUT3 mRNA level	Not age sensitive	No effect	No effect	No	No	Yes	No effect	No	No
25711529	Inflammatory and Glutamatergic Homeostasis Are Involved in Successful Aging	Hascup ER, Wang F, Kopchick JJ, Bartke A.	J Gerontol A Biol Sci Med Sci. 2016 Mar;71(3):281-9. doi: 10.1093/gerona/glv010. Epub 2015 Feb 22.	Hascup ER	J Gerontol A Biol Sci Med Sci	2016	2015-02-26	PMC5864157		10.1093/gerona/glv010	GHR-KO	Hypothalamus GLT-1 mRNA level	Not age sensitive	No effect	No effect	No	No	Yes	No effect	No	No
25711529	Inflammatory and Glutamatergic Homeostasis Are Involved in Successful Aging	Hascup ER, Wang F, Kopchick JJ, Bartke A.	J Gerontol A Biol Sci Med Sci. 2016 Mar;71(3):281-9. doi: 10.1093/gerona/glv010. Epub 2015 Feb 22.	Hascup ER	J Gerontol A Biol Sci Med Sci	2016	2015-02-26	PMC5864157		10.1093/gerona/glv010	GHR-KO	Hypothalamus GLAST mRNA level	Not age sensitive	No effect	Increased	No	No	Yes	No effect	No	No
25711529	Inflammatory and Glutamatergic Homeostasis Are Involved in Successful Aging	Hascup ER, Wang F, Kopchick JJ, Bartke A.	J Gerontol A Biol Sci Med Sci. 2016 Mar;71(3):281-9. doi: 10.1093/gerona/glv010. Epub 2015 Feb 22.	Hascup ER	J Gerontol A Biol Sci Med Sci	2016	2015-02-26	PMC5864157		10.1093/gerona/glv010	GHR-KO	Hypothalamus GluN2B mRNA level	Not age sensitive	No effect	No effect	No	No	Yes	No effect	No	No
25711529	Inflammatory and Glutamatergic Homeostasis Are Involved in Successful Aging	Hascup ER, Wang F, Kopchick JJ, Bartke A.	J Gerontol A Biol Sci Med Sci. 2016 Mar;71(3):281-9. doi: 10.1093/gerona/glv010. Epub 2015 Feb 22.	Hascup ER	J Gerontol A Biol Sci Med Sci	2016	2015-02-26	PMC5864157		10.1093/gerona/glv010	GHR-KO	Hypothalamus GluA1 mRNA level	Yes	Decreased	Increased	Yes	No	Yes	No effect	No	No
25711529	Inflammatory and Glutamatergic Homeostasis Are Involved in Successful Aging	Hascup ER, Wang F, Kopchick JJ, Bartke A.	J Gerontol A Biol Sci Med Sci. 2016 Mar;71(3):281-9. doi: 10.1093/gerona/glv010. Epub 2015 Feb 22.	Hascup ER	J Gerontol A Biol Sci Med Sci	2016	2015-02-26	PMC5864157		10.1093/gerona/glv010	GHR-KO	Striatum IKKbeta mRNA level	Not age sensitive	No effect	No effect	No	No	Yes	No effect	No	No
25711529	Inflammatory and Glutamatergic Homeostasis Are Involved in Successful Aging	Hascup ER, Wang F, Kopchick JJ, Bartke A.	J Gerontol A Biol Sci Med Sci. 2016 Mar;71(3):281-9. doi: 10.1093/gerona/glv010. Epub 2015 Feb 22.	Hascup ER	J Gerontol A Biol Sci Med Sci	2016	2015-02-26	PMC5864157		10.1093/gerona/glv010	GHR-KO	Striatum NfkB-p50 mRNA level	Not age sensitive	No effect	No effect	No	No	Yes	No effect	No	No
25711529	Inflammatory and Glutamatergic Homeostasis Are Involved in Successful Aging	Hascup ER, Wang F, Kopchick JJ, Bartke A.	J Gerontol A Biol Sci Med Sci. 2016 Mar;71(3):281-9. doi: 10.1093/gerona/glv010. Epub 2015 Feb 22.	Hascup ER	J Gerontol A Biol Sci Med Sci	2016	2015-02-26	PMC5864157		10.1093/gerona/glv010	GHR-KO	Striatum NFkB-p65 mRNA level	Not age sensitive	No effect	Decreased	No	No	Yes	No effect	No	No
25711529	Inflammatory and Glutamatergic Homeostasis Are Involved in Successful Aging	Hascup ER, Wang F, Kopchick JJ, Bartke A.	J Gerontol A Biol Sci Med Sci. 2016 Mar;71(3):281-9. doi: 10.1093/gerona/glv010. Epub 2015 Feb 22.	Hascup ER	J Gerontol A Biol Sci Med Sci	2016	2015-02-26	PMC5864157		10.1093/gerona/glv010	GHR-KO	Striatum IL-1beta mRNA level	Not age sensitive	No effect	No effect	No	No	Yes	No effect	No	No
25711529	Inflammatory and Glutamatergic Homeostasis Are Involved in Successful Aging	Hascup ER, Wang F, Kopchick JJ, Bartke A.	J Gerontol A Biol Sci Med Sci. 2016 Mar;71(3):281-9. doi: 10.1093/gerona/glv010. Epub 2015 Feb 22.	Hascup ER	J Gerontol A Biol Sci Med Sci	2016	2015-02-26	PMC5864157		10.1093/gerona/glv010	GHR-KO	Striatum IGF-1 mRNA level	Not age sensitive	No effect	No effect	No	No	Yes	Increased	No	No
25711529	Inflammatory and Glutamatergic Homeostasis Are Involved in Successful Aging	Hascup ER, Wang F, Kopchick JJ, Bartke A.	J Gerontol A Biol Sci Med Sci. 2016 Mar;71(3):281-9. doi: 10.1093/gerona/glv010. Epub 2015 Feb 22.	Hascup ER	J Gerontol A Biol Sci Med Sci	2016	2015-02-26	PMC5864157		10.1093/gerona/glv010	GHR-KO	Striatum IGR-1R mRNA level	Yes	Decreased	No effect	No	No	Yes	No effect	No	No
25711529	Inflammatory and Glutamatergic Homeostasis Are Involved in Successful Aging	Hascup ER, Wang F, Kopchick JJ, Bartke A.	J Gerontol A Biol Sci Med Sci. 2016 Mar;71(3):281-9. doi: 10.1093/gerona/glv010. Epub 2015 Feb 22.	Hascup ER	J Gerontol A Biol Sci Med Sci	2016	2015-02-26	PMC5864157		10.1093/gerona/glv010	GHR-KO	Striatum VGLUT1 mRNA level	Not age sensitive	No effect	No effect	No	No	Yes	Increased	No	No
25711529	Inflammatory and Glutamatergic Homeostasis Are Involved in Successful Aging	Hascup ER, Wang F, Kopchick JJ, Bartke A.	J Gerontol A Biol Sci Med Sci. 2016 Mar;71(3):281-9. doi: 10.1093/gerona/glv010. Epub 2015 Feb 22.	Hascup ER	J Gerontol A Biol Sci Med Sci	2016	2015-02-26	PMC5864157		10.1093/gerona/glv010	GHR-KO	Striatum VGLUT3 mRNA level	Not age sensitive	No effect	Increased	No	No	Yes	Decreased	No	No
25711529	Inflammatory and Glutamatergic Homeostasis Are Involved in Successful Aging	Hascup ER, Wang F, Kopchick JJ, Bartke A.	J Gerontol A Biol Sci Med Sci. 2016 Mar;71(3):281-9. doi: 10.1093/gerona/glv010. Epub 2015 Feb 22.	Hascup ER	J Gerontol A Biol Sci Med Sci	2016	2015-02-26	PMC5864157		10.1093/gerona/glv010	GHR-KO	Striatum GLT-1 mRNA level	Yes	Increased	Decreased	Yes	No	Yes	No effect	No	No
25711529	Inflammatory and Glutamatergic Homeostasis Are Involved in Successful Aging	Hascup ER, Wang F, Kopchick JJ, Bartke A.	J Gerontol A Biol Sci Med Sci. 2016 Mar;71(3):281-9. doi: 10.1093/gerona/glv010. Epub 2015 Feb 22.	Hascup ER	J Gerontol A Biol Sci Med Sci	2016	2015-02-26	PMC5864157		10.1093/gerona/glv010	GHR-KO	Striatum GLAST mRNA level	Not age sensitive	No effect	No effect	No	No	Yes	No effect	No	No
25711529	Inflammatory and Glutamatergic Homeostasis Are Involved in Successful Aging	Hascup ER, Wang F, Kopchick JJ, Bartke A.	J Gerontol A Biol Sci Med Sci. 2016 Mar;71(3):281-9. doi: 10.1093/gerona/glv010. Epub 2015 Feb 22.	Hascup ER	J Gerontol A Biol Sci Med Sci	2016	2015-02-26	PMC5864157		10.1093/gerona/glv010	GHR-KO	Striatum GluN2B mRNA level	Not age sensitive	No effect	Increased	No	No	Yes	Decreased	No	No
25711529	Inflammatory and Glutamatergic Homeostasis Are Involved in Successful Aging	Hascup ER, Wang F, Kopchick JJ, Bartke A.	J Gerontol A Biol Sci Med Sci. 2016 Mar;71(3):281-9. doi: 10.1093/gerona/glv010. Epub 2015 Feb 22.	Hascup ER	J Gerontol A Biol Sci Med Sci	2016	2015-02-26	PMC5864157		10.1093/gerona/glv010	GHR-KO	Striatum GluA1 mRNA level	Not age sensitive	No effect	Increased	No	No	Yes	Decreased	No	No
27732088	Disruption of the GH Receptor Gene in Adult Mice Increases Maximal Lifespan in Females	Junnila RK, Duran-Ortiz S, Suer O, Sustarsic EG, Berryman DE, List EO, Kopchick JJ.	Endocrinology. 2016 Dec;157(12):4502-4513. doi: 10.1210/en.2016-1649. Epub 2016 Oct 12.	Junnila RK	Endocrinology	2016	2016-10-13			10.1210/en.2016-1649	conditional GHR-KO	Serum GH male	Not age sensitive	No effect	Increased	No	No	Yes	Increased	No	No
27732088	Disruption of the GH Receptor Gene in Adult Mice Increases Maximal Lifespan in Females	Junnila RK, Duran-Ortiz S, Suer O, Sustarsic EG, Berryman DE, List EO, Kopchick JJ.	Endocrinology. 2016 Dec;157(12):4502-4513. doi: 10.1210/en.2016-1649. Epub 2016 Oct 12.	Junnila RK	Endocrinology	2016	2016-10-13			10.1210/en.2016-1649	conditional GHR-KO	Serum GH female	Not age sensitive	No effect	Increased	No	No	Yes	Increased	No	No
27732088	Disruption of the GH Receptor Gene in Adult Mice Increases Maximal Lifespan in Females	Junnila RK, Duran-Ortiz S, Suer O, Sustarsic EG, Berryman DE, List EO, Kopchick JJ.	Endocrinology. 2016 Dec;157(12):4502-4513. doi: 10.1210/en.2016-1649. Epub 2016 Oct 12.	Junnila RK	Endocrinology	2016	2016-10-13			10.1210/en.2016-1649	conditional GHR-KO	Serum IGF-1 male	Not age sensitive	No effect	Decreased	No	No	Yes	Decreased	No	No
27732088	Disruption of the GH Receptor Gene in Adult Mice Increases Maximal Lifespan in Females	Junnila RK, Duran-Ortiz S, Suer O, Sustarsic EG, Berryman DE, List EO, Kopchick JJ.	Endocrinology. 2016 Dec;157(12):4502-4513. doi: 10.1210/en.2016-1649. Epub 2016 Oct 12.	Junnila RK	Endocrinology	2016	2016-10-13			10.1210/en.2016-1649	conditional GHR-KO	Serum IGF-1 female	Not age sensitive	No effect	Decreased	No	No	Yes	Decreased	No	No
27732088	Disruption of the GH Receptor Gene in Adult Mice Increases Maximal Lifespan in Females	Junnila RK, Duran-Ortiz S, Suer O, Sustarsic EG, Berryman DE, List EO, Kopchick JJ.	Endocrinology. 2016 Dec;157(12):4502-4513. doi: 10.1210/en.2016-1649. Epub 2016 Oct 12.	Junnila RK	Endocrinology	2016	2016-10-13			10.1210/en.2016-1649	conditional GHR-KO	Weight male	Not age sensitive	No effect	Decreased	No	No	Yes	Decreased	No	No
27732088	Disruption of the GH Receptor Gene in Adult Mice Increases Maximal Lifespan in Females	Junnila RK, Duran-Ortiz S, Suer O, Sustarsic EG, Berryman DE, List EO, Kopchick JJ.	Endocrinology. 2016 Dec;157(12):4502-4513. doi: 10.1210/en.2016-1649. Epub 2016 Oct 12.	Junnila RK	Endocrinology	2016	2016-10-13			10.1210/en.2016-1649	conditional GHR-KO	Weight female	Not age sensitive	No effect	Decreased	No	No	Yes	Decreased	No	No
27732088	Disruption of the GH Receptor Gene in Adult Mice Increases Maximal Lifespan in Females	Junnila RK, Duran-Ortiz S, Suer O, Sustarsic EG, Berryman DE, List EO, Kopchick JJ.	Endocrinology. 2016 Dec;157(12):4502-4513. doi: 10.1210/en.2016-1649. Epub 2016 Oct 12.	Junnila RK	Endocrinology	2016	2016-10-13			10.1210/en.2016-1649	conditional GHR-KO	Length male	Not age sensitive	No effect	Decreased	No	No	Yes	Decreased	No	No
27732088	Disruption of the GH Receptor Gene in Adult Mice Increases Maximal Lifespan in Females	Junnila RK, Duran-Ortiz S, Suer O, Sustarsic EG, Berryman DE, List EO, Kopchick JJ.	Endocrinology. 2016 Dec;157(12):4502-4513. doi: 10.1210/en.2016-1649. Epub 2016 Oct 12.	Junnila RK	Endocrinology	2016	2016-10-13			10.1210/en.2016-1649	conditional GHR-KO	Length female	Not age sensitive	No effect	Decreased	No	No	Yes	Decreased	No	No
27732088	Disruption of the GH Receptor Gene in Adult Mice Increases Maximal Lifespan in Females	Junnila RK, Duran-Ortiz S, Suer O, Sustarsic EG, Berryman DE, List EO, Kopchick JJ.	Endocrinology. 2016 Dec;157(12):4502-4513. doi: 10.1210/en.2016-1649. Epub 2016 Oct 12.	Junnila RK	Endocrinology	2016	2016-10-13			10.1210/en.2016-1649	conditional GHR-KO	White adipose tissue Weight/lean mass- Ing	No	Not applicable	Increased	Not applicable	Not applicable	Yes	Increased	Not applicable	Not applicable
27732088	Disruption of the GH Receptor Gene in Adult Mice Increases Maximal Lifespan in Females	Junnila RK, Duran-Ortiz S, Suer O, Sustarsic EG, Berryman DE, List EO, Kopchick JJ.	Endocrinology. 2016 Dec;157(12):4502-4513. doi: 10.1210/en.2016-1649. Epub 2016 Oct 12.	Junnila RK	Endocrinology	2016	2016-10-13			10.1210/en.2016-1649	conditional GHR-KO	White adipose tissue Weight/lean mass- peri	No	Not applicable	No effect	Not applicable	Not applicable	Yes	Increased (male)	Not applicable	Not applicable
27732088	Disruption of the GH Receptor Gene in Adult Mice Increases Maximal Lifespan in Females	Junnila RK, Duran-Ortiz S, Suer O, Sustarsic EG, Berryman DE, List EO, Kopchick JJ.	Endocrinology. 2016 Dec;157(12):4502-4513. doi: 10.1210/en.2016-1649. Epub 2016 Oct 12.	Junnila RK	Endocrinology	2016	2016-10-13			10.1210/en.2016-1649	conditional GHR-KO	White adipose tissue Weight/lean mass- mes	No	Not applicable	Increased	Not applicable	Not applicable	Yes	No effect	Not applicable	Not applicable
27732088	Disruption of the GH Receptor Gene in Adult Mice Increases Maximal Lifespan in Females	Junnila RK, Duran-Ortiz S, Suer O, Sustarsic EG, Berryman DE, List EO, Kopchick JJ.	Endocrinology. 2016 Dec;157(12):4502-4513. doi: 10.1210/en.2016-1649. Epub 2016 Oct 12.	Junnila RK	Endocrinology	2016	2016-10-13			10.1210/en.2016-1649	conditional GHR-KO	White adipose tissue Weight/lean mass- retro	No	Not applicable	No effect	Not applicable	Not applicable	Yes	No effect	Not applicable	Not applicable
27732088	Disruption of the GH Receptor Gene in Adult Mice Increases Maximal Lifespan in Females	Junnila RK, Duran-Ortiz S, Suer O, Sustarsic EG, Berryman DE, List EO, Kopchick JJ.	Endocrinology. 2016 Dec;157(12):4502-4513. doi: 10.1210/en.2016-1649. Epub 2016 Oct 12.	Junnila RK	Endocrinology	2016	2016-10-13			10.1210/en.2016-1649	conditional GHR-KO	Liver weight/lean mass	No	Not applicable	Decreased	Not applicable	Not applicable	Yes	Decreased (male)	Not applicable	Not applicable
27732088	Disruption of the GH Receptor Gene in Adult Mice Increases Maximal Lifespan in Females	Junnila RK, Duran-Ortiz S, Suer O, Sustarsic EG, Berryman DE, List EO, Kopchick JJ.	Endocrinology. 2016 Dec;157(12):4502-4513. doi: 10.1210/en.2016-1649. Epub 2016 Oct 12.	Junnila RK	Endocrinology	2016	2016-10-13			10.1210/en.2016-1649	conditional GHR-KO	Kidney weight/lean mass	No	Not applicable	Decreased	Not applicable	Not applicable	Yes	No effect	Not applicable	Not applicable
27732088	Disruption of the GH Receptor Gene in Adult Mice Increases Maximal Lifespan in Females	Junnila RK, Duran-Ortiz S, Suer O, Sustarsic EG, Berryman DE, List EO, Kopchick JJ.	Endocrinology. 2016 Dec;157(12):4502-4513. doi: 10.1210/en.2016-1649. Epub 2016 Oct 12.	Junnila RK	Endocrinology	2016	2016-10-13			10.1210/en.2016-1649	conditional GHR-KO	Heart weight/lean mass	No	Not applicable	Decreased	Not applicable	Not applicable	Yes	No effect	Not applicable	Not applicable
27732088	Disruption of the GH Receptor Gene in Adult Mice Increases Maximal Lifespan in Females	Junnila RK, Duran-Ortiz S, Suer O, Sustarsic EG, Berryman DE, List EO, Kopchick JJ.	Endocrinology. 2016 Dec;157(12):4502-4513. doi: 10.1210/en.2016-1649. Epub 2016 Oct 12.	Junnila RK	Endocrinology	2016	2016-10-13			10.1210/en.2016-1649	conditional GHR-KO	Spleen weight/lean mass	No	Not applicable	Decreased	Not applicable	Not applicable	Yes	Decreased	Not applicable	Not applicable
27732088	Disruption of the GH Receptor Gene in Adult Mice Increases Maximal Lifespan in Females	Junnila RK, Duran-Ortiz S, Suer O, Sustarsic EG, Berryman DE, List EO, Kopchick JJ.	Endocrinology. 2016 Dec;157(12):4502-4513. doi: 10.1210/en.2016-1649. Epub 2016 Oct 12.	Junnila RK	Endocrinology	2016	2016-10-13			10.1210/en.2016-1649	conditional GHR-KO	Lung weight/lean mass	No	Not applicable	Decreased	Not applicable	Not applicable	Yes	No effect	Not applicable	Not applicable
27732088	Disruption of the GH Receptor Gene in Adult Mice Increases Maximal Lifespan in Females	Junnila RK, Duran-Ortiz S, Suer O, Sustarsic EG, Berryman DE, List EO, Kopchick JJ.	Endocrinology. 2016 Dec;157(12):4502-4513. doi: 10.1210/en.2016-1649. Epub 2016 Oct 12.	Junnila RK	Endocrinology	2016	2016-10-13			10.1210/en.2016-1649	conditional GHR-KO	BAT weight/lean mass	No	Not applicable	No effect	Not applicable	Not applicable	Yes	Increased (female)	Not applicable	Not applicable
27732088	Disruption of the GH Receptor Gene in Adult Mice Increases Maximal Lifespan in Females	Junnila RK, Duran-Ortiz S, Suer O, Sustarsic EG, Berryman DE, List EO, Kopchick JJ.	Endocrinology. 2016 Dec;157(12):4502-4513. doi: 10.1210/en.2016-1649. Epub 2016 Oct 12.	Junnila RK	Endocrinology	2016	2016-10-13			10.1210/en.2016-1649	conditional GHR-KO	Quad weight/lean mass	No	Not applicable	Decreased	Not applicable	Not applicable	Yes	No effect	Not applicable	Not applicable
27732088	Disruption of the GH Receptor Gene in Adult Mice Increases Maximal Lifespan in Females	Junnila RK, Duran-Ortiz S, Suer O, Sustarsic EG, Berryman DE, List EO, Kopchick JJ.	Endocrinology. 2016 Dec;157(12):4502-4513. doi: 10.1210/en.2016-1649. Epub 2016 Oct 12.	Junnila RK	Endocrinology	2016	2016-10-13			10.1210/en.2016-1649	conditional GHR-KO	Glucose levels nonfasted male	Not age sensitive	No effect	No effect	No	No	Yes	Increased	No	No
27732088	Disruption of the GH Receptor Gene in Adult Mice Increases Maximal Lifespan in Females	Junnila RK, Duran-Ortiz S, Suer O, Sustarsic EG, Berryman DE, List EO, Kopchick JJ.	Endocrinology. 2016 Dec;157(12):4502-4513. doi: 10.1210/en.2016-1649. Epub 2016 Oct 12.	Junnila RK	Endocrinology	2016	2016-10-13			10.1210/en.2016-1649	conditional GHR-KO	Glucose levels nonfasted female	Not age sensitive	No effect	No effect	No	No	Yes	Increased	No	No
27732088	Disruption of the GH Receptor Gene in Adult Mice Increases Maximal Lifespan in Females	Junnila RK, Duran-Ortiz S, Suer O, Sustarsic EG, Berryman DE, List EO, Kopchick JJ.	Endocrinology. 2016 Dec;157(12):4502-4513. doi: 10.1210/en.2016-1649. Epub 2016 Oct 12.	Junnila RK	Endocrinology	2016	2016-10-13			10.1210/en.2016-1649	conditional GHR-KO	Glucose levels fasted male	Not age sensitive	No effect	Increased	No	No	Yes	No effect	No	No
27732088	Disruption of the GH Receptor Gene in Adult Mice Increases Maximal Lifespan in Females	Junnila RK, Duran-Ortiz S, Suer O, Sustarsic EG, Berryman DE, List EO, Kopchick JJ.	Endocrinology. 2016 Dec;157(12):4502-4513. doi: 10.1210/en.2016-1649. Epub 2016 Oct 12.	Junnila RK	Endocrinology	2016	2016-10-13			10.1210/en.2016-1649	conditional GHR-KO	Glucose levels fasted female	Not age sensitive	No effect	No effect	No	No	Yes	No effect	No	No
15379852	Altered cholesterologenic and lipogenic transcriptional profile in livers of aging Snell dwarf (Pit1dw/dwJ) mice	Boylston WH, Gerstner A, DeFord JH, Madsen M, Flurkey K, Harrison DE, Papaconstantinou J.	Aging Cell. 2004 Oct;3(5):283-96. doi: 10.1111/j.1474-9728.2004.00115.x.	Boylston WH	Aging Cell	2004	2004-09-24			10.1111/j.1474-9728.2004.00115.x	Snell	HMG-CoA synthase-1 mRNA level	Yes	Increased	Decreased	Yes	No	Yes	Decreased	Yes	No
15379852	Altered cholesterologenic and lipogenic transcriptional profile in livers of aging Snell dwarf (Pit1dw/dwJ) mice	Boylston WH, Gerstner A, DeFord JH, Madsen M, Flurkey K, Harrison DE, Papaconstantinou J.	Aging Cell. 2004 Oct;3(5):283-96. doi: 10.1111/j.1474-9728.2004.00115.x.	Boylston WH	Aging Cell	2004	2004-09-24			10.1111/j.1474-9728.2004.00115.x	Snell	HMG-CoA synthase 2 mRNA level	Not age sensitive	No effect	No effect	No	No	Yes	No effect	No	No
15379852	Altered cholesterologenic and lipogenic transcriptional profile in livers of aging Snell dwarf (Pit1dw/dwJ) mice	Boylston WH, Gerstner A, DeFord JH, Madsen M, Flurkey K, Harrison DE, Papaconstantinou J.	Aging Cell. 2004 Oct;3(5):283-96. doi: 10.1111/j.1474-9728.2004.00115.x.	Boylston WH	Aging Cell	2004	2004-09-24			10.1111/j.1474-9728.2004.00115.x	Snell	HMG-CoA Reductase mRNA level	Yes	Increased	Decreased	Yes	No	Yes	Decreased	Yes	No
15379852	Altered cholesterologenic and lipogenic transcriptional profile in livers of aging Snell dwarf (Pit1dw/dwJ) mice	Boylston WH, Gerstner A, DeFord JH, Madsen M, Flurkey K, Harrison DE, Papaconstantinou J.	Aging Cell. 2004 Oct;3(5):283-96. doi: 10.1111/j.1474-9728.2004.00115.x.	Boylston WH	Aging Cell	2004	2004-09-24			10.1111/j.1474-9728.2004.00115.x	Snell	Mevalonate decarboxylase mRNA level	Yes	Increased	Decreased	Yes	No	Yes	Decreased	Yes	No
15379852	Altered cholesterologenic and lipogenic transcriptional profile in livers of aging Snell dwarf (Pit1dw/dwJ) mice	Boylston WH, Gerstner A, DeFord JH, Madsen M, Flurkey K, Harrison DE, Papaconstantinou J.	Aging Cell. 2004 Oct;3(5):283-96. doi: 10.1111/j.1474-9728.2004.00115.x.	Boylston WH	Aging Cell	2004	2004-09-24			10.1111/j.1474-9728.2004.00115.x	Snell	Isopentenyl pyrophosphate isomerase mRNA level	Yes	Increased	Decreased	Yes	No	Yes	Decreased	Yes	No
15379852	Altered cholesterologenic and lipogenic transcriptional profile in livers of aging Snell dwarf (Pit1dw/dwJ) mice	Boylston WH, Gerstner A, DeFord JH, Madsen M, Flurkey K, Harrison DE, Papaconstantinou J.	Aging Cell. 2004 Oct;3(5):283-96. doi: 10.1111/j.1474-9728.2004.00115.x.	Boylston WH	Aging Cell	2004	2004-09-24			10.1111/j.1474-9728.2004.00115.x	Snell	Squalene epoxidase mRNA level	Yes	Increased	Decreased	Yes	No	Yes	Decreased	Yes	No
15379852	Altered cholesterologenic and lipogenic transcriptional profile in livers of aging Snell dwarf (Pit1dw/dwJ) mice	Boylston WH, Gerstner A, DeFord JH, Madsen M, Flurkey K, Harrison DE, Papaconstantinou J.	Aging Cell. 2004 Oct;3(5):283-96. doi: 10.1111/j.1474-9728.2004.00115.x.	Boylston WH	Aging Cell	2004	2004-09-24			10.1111/j.1474-9728.2004.00115.x	Snell	Farnesyl diphosphate synthase mRNA	Yes	Increased	Decreased	Yes	No	Yes	Decreased	Yes	No
15379852	Altered cholesterologenic and lipogenic transcriptional profile in livers of aging Snell dwarf (Pit1dw/dwJ) mice	Boylston WH, Gerstner A, DeFord JH, Madsen M, Flurkey K, Harrison DE, Papaconstantinou J.	Aging Cell. 2004 Oct;3(5):283-96. doi: 10.1111/j.1474-9728.2004.00115.x.	Boylston WH	Aging Cell	2004	2004-09-24			10.1111/j.1474-9728.2004.00115.x	Snell	Lanosterol demethylase (CYP51) mRNA level	Yes	Increased	Decreased	Yes	No	Yes	Decreased	Yes	No
15379852	Altered cholesterologenic and lipogenic transcriptional profile in livers of aging Snell dwarf (Pit1dw/dwJ) mice	Boylston WH, Gerstner A, DeFord JH, Madsen M, Flurkey K, Harrison DE, Papaconstantinou J.	Aging Cell. 2004 Oct;3(5):283-96. doi: 10.1111/j.1474-9728.2004.00115.x.	Boylston WH	Aging Cell	2004	2004-09-24			10.1111/j.1474-9728.2004.00115.x	Snell	SREBP-1 mRNA level	Not age sensitive	No effect	No effect	No	No	Yes	Decreased	No	No
15379852	Altered cholesterologenic and lipogenic transcriptional profile in livers of aging Snell dwarf (Pit1dw/dwJ) mice	Boylston WH, Gerstner A, DeFord JH, Madsen M, Flurkey K, Harrison DE, Papaconstantinou J.	Aging Cell. 2004 Oct;3(5):283-96. doi: 10.1111/j.1474-9728.2004.00115.x.	Boylston WH	Aging Cell	2004	2004-09-24			10.1111/j.1474-9728.2004.00115.x	Snell	SREBP-2 mRNA level	Yes	Increased	Decreased	Yes	No	Yes	No effect	No	No
15379852	Altered cholesterologenic and lipogenic transcriptional profile in livers of aging Snell dwarf (Pit1dw/dwJ) mice	Boylston WH, Gerstner A, DeFord JH, Madsen M, Flurkey K, Harrison DE, Papaconstantinou J.	Aging Cell. 2004 Oct;3(5):283-96. doi: 10.1111/j.1474-9728.2004.00115.x.	Boylston WH	Aging Cell	2004	2004-09-24			10.1111/j.1474-9728.2004.00115.x	Snell	Fatty acid synthase mRNA level	Not age sensitive	No effect	Decreased	No	No	Yes	Decreased	No	No
15379852	Altered cholesterologenic and lipogenic transcriptional profile in livers of aging Snell dwarf (Pit1dw/dwJ) mice	Boylston WH, Gerstner A, DeFord JH, Madsen M, Flurkey K, Harrison DE, Papaconstantinou J.	Aging Cell. 2004 Oct;3(5):283-96. doi: 10.1111/j.1474-9728.2004.00115.x.	Boylston WH	Aging Cell	2004	2004-09-24			10.1111/j.1474-9728.2004.00115.x	Snell	Apolipoprotein A-IV mRNA level	Not age sensitive	No effect	Decreased	No	No	Yes	Decreased	No	No
15379852	Altered cholesterologenic and lipogenic transcriptional profile in livers of aging Snell dwarf (Pit1dw/dwJ) mice	Boylston WH, Gerstner A, DeFord JH, Madsen M, Flurkey K, Harrison DE, Papaconstantinou J.	Aging Cell. 2004 Oct;3(5):283-96. doi: 10.1111/j.1474-9728.2004.00115.x.	Boylston WH	Aging Cell	2004	2004-09-24			10.1111/j.1474-9728.2004.00115.x	Snell	Serum amyloid A2 mRNA level	Not age sensitive	No effect	Decreased	No	No	Yes	Decreased	No	No
15379852	Altered cholesterologenic and lipogenic transcriptional profile in livers of aging Snell dwarf (Pit1dw/dwJ) mice	Boylston WH, Gerstner A, DeFord JH, Madsen M, Flurkey K, Harrison DE, Papaconstantinou J.	Aging Cell. 2004 Oct;3(5):283-96. doi: 10.1111/j.1474-9728.2004.00115.x.	Boylston WH	Aging Cell	2004	2004-09-24			10.1111/j.1474-9728.2004.00115.x	Snell	Malic enzyme mRNA level	Not age sensitive	No effect	Decreased	No	No	Yes	Decreased	No	No
15379852	Altered cholesterologenic and lipogenic transcriptional profile in livers of aging Snell dwarf (Pit1dw/dwJ) mice	Boylston WH, Gerstner A, DeFord JH, Madsen M, Flurkey K, Harrison DE, Papaconstantinou J.	Aging Cell. 2004 Oct;3(5):283-96. doi: 10.1111/j.1474-9728.2004.00115.x.	Boylston WH	Aging Cell	2004	2004-09-24			10.1111/j.1474-9728.2004.00115.x	Snell	Glucose-6-phophatase mRNA level	Not age sensitive	No effect	No effect	No	No	Yes	No effect	No	No
15379852	Altered cholesterologenic and lipogenic transcriptional profile in livers of aging Snell dwarf (Pit1dw/dwJ) mice	Boylston WH, Gerstner A, DeFord JH, Madsen M, Flurkey K, Harrison DE, Papaconstantinou J.	Aging Cell. 2004 Oct;3(5):283-96. doi: 10.1111/j.1474-9728.2004.00115.x.	Boylston WH	Aging Cell	2004	2004-09-24			10.1111/j.1474-9728.2004.00115.x	Snell	Lipoprotein lipase mRNA level	Not age sensitive	No effect	Increased	No	No	Yes	Increased	No	No
15379852	Altered cholesterologenic and lipogenic transcriptional profile in livers of aging Snell dwarf (Pit1dw/dwJ) mice	Boylston WH, Gerstner A, DeFord JH, Madsen M, Flurkey K, Harrison DE, Papaconstantinou J.	Aging Cell. 2004 Oct;3(5):283-96. doi: 10.1111/j.1474-9728.2004.00115.x.	Boylston WH	Aging Cell	2004	2004-09-24			10.1111/j.1474-9728.2004.00115.x	Snell	PPAR gamma mRNA level	Not age sensitive	No effect	Increased	No	No	Yes	Increased	No	No
15379852	Altered cholesterologenic and lipogenic transcriptional profile in livers of aging Snell dwarf (Pit1dw/dwJ) mice	Boylston WH, Gerstner A, DeFord JH, Madsen M, Flurkey K, Harrison DE, Papaconstantinou J.	Aging Cell. 2004 Oct;3(5):283-96. doi: 10.1111/j.1474-9728.2004.00115.x.	Boylston WH	Aging Cell	2004	2004-09-24			10.1111/j.1474-9728.2004.00115.x	Snell	PEPCK mRNA level	Not age sensitive	No effect	No effect	No	No	Yes	Increased	No	No
15379852	Altered cholesterologenic and lipogenic transcriptional profile in livers of aging Snell dwarf (Pit1dw/dwJ) mice	Boylston WH, Gerstner A, DeFord JH, Madsen M, Flurkey K, Harrison DE, Papaconstantinou J.	Aging Cell. 2004 Oct;3(5):283-96. doi: 10.1111/j.1474-9728.2004.00115.x.	Boylston WH	Aging Cell	2004	2004-09-24			10.1111/j.1474-9728.2004.00115.x	Snell	Beta-3 Adrenergic receptor mRNA level	Not age sensitive	No effect	Increased	No	No	Yes	Increased	No	No
15379852	Altered cholesterologenic and lipogenic transcriptional profile in livers of aging Snell dwarf (Pit1dw/dwJ) mice	Boylston WH, Gerstner A, DeFord JH, Madsen M, Flurkey K, Harrison DE, Papaconstantinou J.	Aging Cell. 2004 Oct;3(5):283-96. doi: 10.1111/j.1474-9728.2004.00115.x.	Boylston WH	Aging Cell	2004	2004-09-24			10.1111/j.1474-9728.2004.00115.x	Snell	VLDLR Homolog mRNA level	Not age sensitive	No effect	Increased	No	No	Yes	Increased	No	No
11371619	Lifespan extension and delayed immune and collagen aging in mutant mice with defects in growth hormone production	Flurkey K, Papaconstantinou J, Miller RA, Harrison DE.	Proc Natl Acad Sci U S A. 2001 Jun 5;98(12):6736-41. doi: 10.1073/pnas.111158898. Epub 2001 May 22.	Flurkey K	Proc Natl Acad Sci U S A	2001	2001-05-24	PMC34422		10.1073/pnas.111158898	Snell	Collagen denaturation time	Yes	Increased	Decreased	Yes	No	Yes	No effect	No	No
11371619	Lifespan extension and delayed immune and collagen aging in mutant mice with defects in growth hormone production	Flurkey K, Papaconstantinou J, Miller RA, Harrison DE.	Proc Natl Acad Sci U S A. 2001 Jun 5;98(12):6736-41. doi: 10.1073/pnas.111158898. Epub 2001 May 22.	Flurkey K	Proc Natl Acad Sci U S A	2001	2001-05-24	PMC34422		10.1073/pnas.111158898	snell	CD4M subset of CD4	Yes	Increased	Decreased	Yes	No	No	Not applicable	Not applicable	Not applicable
11371619	Lifespan extension and delayed immune and collagen aging in mutant mice with defects in growth hormone production	Flurkey K, Papaconstantinou J, Miller RA, Harrison DE.	Proc Natl Acad Sci U S A. 2001 Jun 5;98(12):6736-41. doi: 10.1073/pnas.111158898. Epub 2001 May 22.	Flurkey K	Proc Natl Acad Sci U S A	2001	2001-05-24	PMC34422		10.1073/pnas.111158898	snell	CD8M subset of CD8	Yes	Increased	Decreased	Yes	No	No	Not applicable	Not applicable	Not applicable
11371619	Lifespan extension and delayed immune and collagen aging in mutant mice with defects in growth hormone production	Flurkey K, Papaconstantinou J, Miller RA, Harrison DE.	Proc Natl Acad Sci U S A. 2001 Jun 5;98(12):6736-41. doi: 10.1073/pnas.111158898. Epub 2001 May 22.	Flurkey K	Proc Natl Acad Sci U S A	2001	2001-05-24	PMC34422		10.1073/pnas.111158898	snell	CD4P subset of CD4	Yes	Increased	Decreased	Yes	No	No	Not applicable	Not applicable	Not applicable
11371619	Lifespan extension and delayed immune and collagen aging in mutant mice with defects in growth hormone production	Flurkey K, Papaconstantinou J, Miller RA, Harrison DE.	Proc Natl Acad Sci U S A. 2001 Jun 5;98(12):6736-41. doi: 10.1073/pnas.111158898. Epub 2001 May 22.	Flurkey K	Proc Natl Acad Sci U S A	2001	2001-05-24	PMC34422		10.1073/pnas.111158898	snell	CD8P subset of CD8	Yes	Increased	Decreased	Yes	No	No	Not applicable	Not applicable	Not applicable
11371619	Lifespan extension and delayed immune and collagen aging in mutant mice with defects in growth hormone production	Flurkey K, Papaconstantinou J, Miller RA, Harrison DE.	Proc Natl Acad Sci U S A. 2001 Jun 5;98(12):6736-41. doi: 10.1073/pnas.111158898. Epub 2001 May 22.	Flurkey K	Proc Natl Acad Sci U S A	2001	2001-05-24	PMC34422		10.1073/pnas.111158898	snell	Limiting dilution assays for T cell function	Yes	Decreased	Increased	Yes	No	No	Not applicable	Not applicable	Not applicable
11371619	Lifespan extension and delayed immune and collagen aging in mutant mice with defects in growth hormone production	Flurkey K, Papaconstantinou J, Miller RA, Harrison DE.	Proc Natl Acad Sci U S A. 2001 Jun 5;98(12):6736-41. doi: 10.1073/pnas.111158898. Epub 2001 May 22.	Flurkey K	Proc Natl Acad Sci U S A	2001	2001-05-24	PMC34422		10.1073/pnas.111158898	Snell	Weight male	Yes	Decreased	Decreased	No	Yes	Yes	Decreased	No	Yes
11371619	Lifespan extension and delayed immune and collagen aging in mutant mice with defects in growth hormone production	Flurkey K, Papaconstantinou J, Miller RA, Harrison DE.	Proc Natl Acad Sci U S A. 2001 Jun 5;98(12):6736-41. doi: 10.1073/pnas.111158898. Epub 2001 May 22.	Flurkey K	Proc Natl Acad Sci U S A	2001	2001-05-24	PMC34422		10.1073/pnas.111158898	Snell	Weight female	Yes	Increased	Decreased	Yes	No	Yes	Decreased	Yes	No
11371619	Lifespan extension and delayed immune and collagen aging in mutant mice with defects in growth hormone production	Flurkey K, Papaconstantinou J, Miller RA, Harrison DE.	Proc Natl Acad Sci U S A. 2001 Jun 5;98(12):6736-41. doi: 10.1073/pnas.111158898. Epub 2001 May 22.	Flurkey K	Proc Natl Acad Sci U S A	2001	2001-05-24	PMC34422		10.1073/pnas.111158898	snell	Leptin serum levels	No	Not applicable	Not applicable	Not applicable	Not applicable	Not applicable	Not applicable	Not applicable	Not applicable
21951615	Alteration in N-glycomics during mouse aging: a role for FUT8	Vanhooren V, Dewaele S, Kuro-O M, Taniguchi N, Dollé L, van Grunsven LA, Makrantonaki E, Zouboulis CC, Chen CC, Libert C.	Aging Cell. 2011 Dec;10(6):1056-66. doi: 10.1111/j.1474-9726.2011.00749.x.	Vanhooren V	Aging Cell	2011	2011-09-29			10.1111/j.1474-9726.2011.00749.x	Snell	NGA2F amount	Yes	Increased	No effect	No	No	Yes	No effect	No	No
21951615	Alteration in N-glycomics during mouse aging: a role for FUT8	Vanhooren V, Dewaele S, Kuro-O M, Taniguchi N, Dollé L, van Grunsven LA, Makrantonaki E, Zouboulis CC, Chen CC, Libert C.	Aging Cell. 2011 Dec;10(6):1056-66. doi: 10.1111/j.1474-9726.2011.00749.x.	Vanhooren V	Aging Cell	2011	2011-09-29			10.1111/j.1474-9726.2011.00749.x	Snell	NA2 amount	Yes	Increased	Decreased	Yes	No	Yes	Decreased	Yes	No
21951615	Alteration in N-glycomics during mouse aging: a role for FUT8	Vanhooren V, Dewaele S, Kuro-O M, Taniguchi N, Dollé L, van Grunsven LA, Makrantonaki E, Zouboulis CC, Chen CC, Libert C.	Aging Cell. 2011 Dec;10(6):1056-66. doi: 10.1111/j.1474-9726.2011.00749.x.	Vanhooren V	Aging Cell	2011	2011-09-29			10.1111/j.1474-9726.2011.00749.x	Snell	NA2F amount	Yes	Decreased	Increased	Yes	No	Yes	Increased	Yes	No
18675334	Long-living growth hormone receptor knockout mice: potential mechanisms of altered stress resistance	Brown-Borg HM, Rakoczy SG, Sharma S, Bartke A.	Exp Gerontol. 2009 Jan-Feb;44(1-2):10-9. doi: 10.1016/j.exger.2008.07.002. Epub 2008 Jul 15.	Brown-Borg HM	Exp Gerontol	2009	2008-08-05	PMC2743895	NIHMS86801	10.1016/j.exger.2008.07.002	GHR-KO	GSH in skeletal muscle mRNA level	Not age sensitive	No effect	No effect	No	No	Yes	No effect	No	No
18675334	Long-living growth hormone receptor knockout mice: potential mechanisms of altered stress resistance	Brown-Borg HM, Rakoczy SG, Sharma S, Bartke A.	Exp Gerontol. 2009 Jan-Feb;44(1-2):10-9. doi: 10.1016/j.exger.2008.07.002. Epub 2008 Jul 15.	Brown-Borg HM	Exp Gerontol	2009	2008-08-05	PMC2743895	NIHMS86801	10.1016/j.exger.2008.07.002	GHR-KO	GSH in heart mRNA level	Not age sensitive	No effect	No effect	No	No	Yes	No effect	No	No
18675334	Long-living growth hormone receptor knockout mice: potential mechanisms of altered stress resistance	Brown-Borg HM, Rakoczy SG, Sharma S, Bartke A.	Exp Gerontol. 2009 Jan-Feb;44(1-2):10-9. doi: 10.1016/j.exger.2008.07.002. Epub 2008 Jul 15.	Brown-Borg HM	Exp Gerontol	2009	2008-08-05	PMC2743895	NIHMS86801	10.1016/j.exger.2008.07.002	GHR-KO	GSSG in heart mRNA level	Yes	Decreased	Increased	Yes	No	Yes	No effect	No	No
18675334	Long-living growth hormone receptor knockout mice: potential mechanisms of altered stress resistance	Brown-Borg HM, Rakoczy SG, Sharma S, Bartke A.	Exp Gerontol. 2009 Jan-Feb;44(1-2):10-9. doi: 10.1016/j.exger.2008.07.002. Epub 2008 Jul 15.	Brown-Borg HM	Exp Gerontol	2009	2008-08-05	PMC2743895	NIHMS86801	10.1016/j.exger.2008.07.002	GHR-KO	GSH:GSSG in heart mRNA level	Yes	Increased	No effect	No	No	Yes	No effect	No	No
18675334	Long-living growth hormone receptor knockout mice: potential mechanisms of altered stress resistance	Brown-Borg HM, Rakoczy SG, Sharma S, Bartke A.	Exp Gerontol. 2009 Jan-Feb;44(1-2):10-9. doi: 10.1016/j.exger.2008.07.002. Epub 2008 Jul 15.	Brown-Borg HM	Exp Gerontol	2009	2008-08-05	PMC2743895	NIHMS86801	10.1016/j.exger.2008.07.002	GHR-KO	GSH in brain mRNA level	Not age sensitive	No effect	Decreased	No	No	Yes	No effect	No	No
18675334	Long-living growth hormone receptor knockout mice: potential mechanisms of altered stress resistance	Brown-Borg HM, Rakoczy SG, Sharma S, Bartke A.	Exp Gerontol. 2009 Jan-Feb;44(1-2):10-9. doi: 10.1016/j.exger.2008.07.002. Epub 2008 Jul 15.	Brown-Borg HM	Exp Gerontol	2009	2008-08-05	PMC2743895	NIHMS86801	10.1016/j.exger.2008.07.002	GHR-KO	GSSG in brain mRNA level	Yes	Decreased	No effect	No	No	Yes	No effect	No	No
18675334	Long-living growth hormone receptor knockout mice: potential mechanisms of altered stress resistance	Brown-Borg HM, Rakoczy SG, Sharma S, Bartke A.	Exp Gerontol. 2009 Jan-Feb;44(1-2):10-9. doi: 10.1016/j.exger.2008.07.002. Epub 2008 Jul 15.	Brown-Borg HM	Exp Gerontol	2009	2008-08-05	PMC2743895	NIHMS86801	10.1016/j.exger.2008.07.002	GHR-KO	GSH:GSSG in brain mRNA level	Yes	Increased	Decreased	Yes	No	Yes	No effect	No	No
18675334	Long-living growth hormone receptor knockout mice: potential mechanisms of altered stress resistance	Brown-Borg HM, Rakoczy SG, Sharma S, Bartke A.	Exp Gerontol. 2009 Jan-Feb;44(1-2):10-9. doi: 10.1016/j.exger.2008.07.002. Epub 2008 Jul 15.	Brown-Borg HM	Exp Gerontol	2009	2008-08-05	PMC2743895	NIHMS86801	10.1016/j.exger.2008.07.002	GHR-KO	Glutathione peroxidase activity in liver (enzymatic assay)	Yes	Decreased	No effect	No	No	Yes	Decreased	No	Yes
18675334	Long-living growth hormone receptor knockout mice: potential mechanisms of altered stress resistance	Brown-Borg HM, Rakoczy SG, Sharma S, Bartke A.	Exp Gerontol. 2009 Jan-Feb;44(1-2):10-9. doi: 10.1016/j.exger.2008.07.002. Epub 2008 Jul 15.	Brown-Borg HM	Exp Gerontol	2009	2008-08-05	PMC2743895	NIHMS86801	10.1016/j.exger.2008.07.002	GHR-KO	Glutathione peroxidase activity in kidney (enzymatic assay)	Not age sensitive	No effect	No effect	No	No	Yes	No effect	No	No
18675334	Long-living growth hormone receptor knockout mice: potential mechanisms of altered stress resistance	Brown-Borg HM, Rakoczy SG, Sharma S, Bartke A.	Exp Gerontol. 2009 Jan-Feb;44(1-2):10-9. doi: 10.1016/j.exger.2008.07.002. Epub 2008 Jul 15.	Brown-Borg HM	Exp Gerontol	2009	2008-08-05	PMC2743895	NIHMS86801	10.1016/j.exger.2008.07.002	GHR-KO	Glutathione peroxidase activity in heart (enzymatic assay)	Not age sensitive	No effect	No effect	No	No	Yes	No effect	No	No
18675334	Long-living growth hormone receptor knockout mice: potential mechanisms of altered stress resistance	Brown-Borg HM, Rakoczy SG, Sharma S, Bartke A.	Exp Gerontol. 2009 Jan-Feb;44(1-2):10-9. doi: 10.1016/j.exger.2008.07.002. Epub 2008 Jul 15.	Brown-Borg HM	Exp Gerontol	2009	2008-08-05	PMC2743895	NIHMS86801	10.1016/j.exger.2008.07.002	GHR-KO	Glutathione peroxidase activity in skeletal muscle (enzymatic assay)	Not age sensitive	No effect	No effect	No	No	Yes	Decreased	No	No
18675334	Long-living growth hormone receptor knockout mice: potential mechanisms of altered stress resistance	Brown-Borg HM, Rakoczy SG, Sharma S, Bartke A.	Exp Gerontol. 2009 Jan-Feb;44(1-2):10-9. doi: 10.1016/j.exger.2008.07.002. Epub 2008 Jul 15.	Brown-Borg HM	Exp Gerontol	2009	2008-08-05	PMC2743895	NIHMS86801	10.1016/j.exger.2008.07.002	GHR-KO	Glutathione peroxidase activity in brain (enzymatic assay)	Not age sensitive	No effect	No effect	No	No	Yes	No effect	No	No
18675334	Long-living growth hormone receptor knockout mice: potential mechanisms of altered stress resistance	Brown-Borg HM, Rakoczy SG, Sharma S, Bartke A.	Exp Gerontol. 2009 Jan-Feb;44(1-2):10-9. doi: 10.1016/j.exger.2008.07.002. Epub 2008 Jul 15.	Brown-Borg HM	Exp Gerontol	2009	2008-08-05	PMC2743895	NIHMS86801	10.1016/j.exger.2008.07.002	GHR-KO	Glutamate-cysteine ligase protein in liver protein level	Yes	Increased	No effect	No	No	Yes	Increased	No	No
18675334	Long-living growth hormone receptor knockout mice: potential mechanisms of altered stress resistance	Brown-Borg HM, Rakoczy SG, Sharma S, Bartke A.	Exp Gerontol. 2009 Jan-Feb;44(1-2):10-9. doi: 10.1016/j.exger.2008.07.002. Epub 2008 Jul 15.	Brown-Borg HM	Exp Gerontol	2009	2008-08-05	PMC2743895	NIHMS86801	10.1016/j.exger.2008.07.002	GHR-KO	Glutamate-cysteine ligase protein in kidney protein level	Not age sensitive	No effect	No effect	No	No	Yes	No effect	No	No
18675334	Long-living growth hormone receptor knockout mice: potential mechanisms of altered stress resistance	Brown-Borg HM, Rakoczy SG, Sharma S, Bartke A.	Exp Gerontol. 2009 Jan-Feb;44(1-2):10-9. doi: 10.1016/j.exger.2008.07.002. Epub 2008 Jul 15.	Brown-Borg HM	Exp Gerontol	2009	2008-08-05	PMC2743895	NIHMS86801	10.1016/j.exger.2008.07.002	GHR-KO	Glutamate-cysteine ligase protein in heart protein level	Yes	Decreased	Increased	Yes	No	Yes	No effect	No	No
18675334	Long-living growth hormone receptor knockout mice: potential mechanisms of altered stress resistance	Brown-Borg HM, Rakoczy SG, Sharma S, Bartke A.	Exp Gerontol. 2009 Jan-Feb;44(1-2):10-9. doi: 10.1016/j.exger.2008.07.002. Epub 2008 Jul 15.	Brown-Borg HM	Exp Gerontol	2009	2008-08-05	PMC2743895	NIHMS86801	10.1016/j.exger.2008.07.002	GHR-KO	Glutamate-cysteine ligase protein in muscle protein level	Yes	Decreased	No effect	No	No	Yes	No effect	No	No
18675334	Long-living growth hormone receptor knockout mice: potential mechanisms of altered stress resistance	Brown-Borg HM, Rakoczy SG, Sharma S, Bartke A.	Exp Gerontol. 2009 Jan-Feb;44(1-2):10-9. doi: 10.1016/j.exger.2008.07.002. Epub 2008 Jul 15.	Brown-Borg HM	Exp Gerontol	2009	2008-08-05	PMC2743895	NIHMS86801	10.1016/j.exger.2008.07.002	GHR-KO	Brain GCS protein level	Not age sensitive	No effect	Increased	No	No	Yes	No effect	No	No
18675334	Long-living growth hormone receptor knockout mice: potential mechanisms of altered stress resistance	Brown-Borg HM, Rakoczy SG, Sharma S, Bartke A.	Exp Gerontol. 2009 Jan-Feb;44(1-2):10-9. doi: 10.1016/j.exger.2008.07.002. Epub 2008 Jul 15.	Brown-Borg HM	Exp Gerontol	2009	2008-08-05	PMC2743895	NIHMS86801	10.1016/j.exger.2008.07.002	GHR-KO	Gamma-glutamyltranspeptidase activity in liver (enzymatic activity)	Not age sensitive	No effect	No effect	No	No	Yes	Increased	No	No
18675334	Long-living growth hormone receptor knockout mice: potential mechanisms of altered stress resistance	Brown-Borg HM, Rakoczy SG, Sharma S, Bartke A.	Exp Gerontol. 2009 Jan-Feb;44(1-2):10-9. doi: 10.1016/j.exger.2008.07.002. Epub 2008 Jul 15.	Brown-Borg HM	Exp Gerontol	2009	2008-08-05	PMC2743895	NIHMS86801	10.1016/j.exger.2008.07.002	GHR-KO	Gamma-glutamyltranspeptidase activity in kidney (enzymatic activity)	Not age sensitive	No effect	No effect	No	No	Yes	Increased	No	No
18675334	Long-living growth hormone receptor knockout mice: potential mechanisms of altered stress resistance	Brown-Borg HM, Rakoczy SG, Sharma S, Bartke A.	Exp Gerontol. 2009 Jan-Feb;44(1-2):10-9. doi: 10.1016/j.exger.2008.07.002. Epub 2008 Jul 15.	Brown-Borg HM	Exp Gerontol	2009	2008-08-05	PMC2743895	NIHMS86801	10.1016/j.exger.2008.07.002	GHR-KO	Gamma-glutamyltranspeptidase activity in heart (enzymatic activity)	Not age sensitive	No effect	No effect	No	No	Yes	No effect	No	No
18675334	Long-living growth hormone receptor knockout mice: potential mechanisms of altered stress resistance	Brown-Borg HM, Rakoczy SG, Sharma S, Bartke A.	Exp Gerontol. 2009 Jan-Feb;44(1-2):10-9. doi: 10.1016/j.exger.2008.07.002. Epub 2008 Jul 15.	Brown-Borg HM	Exp Gerontol	2009	2008-08-05	PMC2743895	NIHMS86801	10.1016/j.exger.2008.07.002	GHR-KO	Gamma-glutamyltranspeptidase activity in skeletal muscle (enzymatic activity)	Not age sensitive	No effect	No effect	No	No	Yes	No effect	No	No
18675334	Long-living growth hormone receptor knockout mice: potential mechanisms of altered stress resistance	Brown-Borg HM, Rakoczy SG, Sharma S, Bartke A.	Exp Gerontol. 2009 Jan-Feb;44(1-2):10-9. doi: 10.1016/j.exger.2008.07.002. Epub 2008 Jul 15.	Brown-Borg HM	Exp Gerontol	2009	2008-08-05	PMC2743895	NIHMS86801	10.1016/j.exger.2008.07.002	GHR-KO	Gamma-glutamyltranspeptidase activity in brain (enzymatic activity)	Yes	Increased	No effect	No	No	Yes	No effect	Yes	No
18675334	Long-living growth hormone receptor knockout mice: potential mechanisms of altered stress resistance	Brown-Borg HM, Rakoczy SG, Sharma S, Bartke A.	Exp Gerontol. 2009 Jan-Feb;44(1-2):10-9. doi: 10.1016/j.exger.2008.07.002. Epub 2008 Jul 15.	Brown-Borg HM	Exp Gerontol	2009	2008-08-05	PMC2743895	NIHMS86801	10.1016/j.exger.2008.07.002	GHR-KO	GST activity in liver (enzymatic activity)	Not age sensitive	No effect	No effect	No	No	Yes	No effect	No	No
18675334	Long-living growth hormone receptor knockout mice: potential mechanisms of altered stress resistance	Brown-Borg HM, Rakoczy SG, Sharma S, Bartke A.	Exp Gerontol. 2009 Jan-Feb;44(1-2):10-9. doi: 10.1016/j.exger.2008.07.002. Epub 2008 Jul 15.	Brown-Borg HM	Exp Gerontol	2009	2008-08-05	PMC2743895	NIHMS86801	10.1016/j.exger.2008.07.002	GHR-KO	GST activity in kidney (enzymatic activity)	Yes	Decreased	No effect	No	No	Yes	Decreased	No	Yes
18675334	Long-living growth hormone receptor knockout mice: potential mechanisms of altered stress resistance	Brown-Borg HM, Rakoczy SG, Sharma S, Bartke A.	Exp Gerontol. 2009 Jan-Feb;44(1-2):10-9. doi: 10.1016/j.exger.2008.07.002. Epub 2008 Jul 15.	Brown-Borg HM	Exp Gerontol	2009	2008-08-05	PMC2743895	NIHMS86801	10.1016/j.exger.2008.07.002	GHR-KO	GST activity in heart (enzymatic activity)	Not age sensitive	No effect	No effect	No	No	Yes	No effect	No	No
18675334	Long-living growth hormone receptor knockout mice: potential mechanisms of altered stress resistance	Brown-Borg HM, Rakoczy SG, Sharma S, Bartke A.	Exp Gerontol. 2009 Jan-Feb;44(1-2):10-9. doi: 10.1016/j.exger.2008.07.002. Epub 2008 Jul 15.	Brown-Borg HM	Exp Gerontol	2009	2008-08-05	PMC2743895	NIHMS86801	10.1016/j.exger.2008.07.002	GHR-KO	GST activity in skeletal muscle (enzymatic activity)	Yes	Decreased	Decreased	No	Yes	Yes	No effect	No	No
18675334	Long-living growth hormone receptor knockout mice: potential mechanisms of altered stress resistance	Brown-Borg HM, Rakoczy SG, Sharma S, Bartke A.	Exp Gerontol. 2009 Jan-Feb;44(1-2):10-9. doi: 10.1016/j.exger.2008.07.002. Epub 2008 Jul 15.	Brown-Borg HM	Exp Gerontol	2009	2008-08-05	PMC2743895	NIHMS86801	10.1016/j.exger.2008.07.002	GHR-KO	GST activity in brain (enzymatic activity)	Not age sensitive	No effect	No effect	No	No	Yes	No effect	No	No
18675334	Long-living growth hormone receptor knockout mice: potential mechanisms of altered stress resistance	Brown-Borg HM, Rakoczy SG, Sharma S, Bartke A.	Exp Gerontol. 2009 Jan-Feb;44(1-2):10-9. doi: 10.1016/j.exger.2008.07.002. Epub 2008 Jul 15.	Brown-Borg HM	Exp Gerontol	2009	2008-08-05	PMC2743895	NIHMS86801	10.1016/j.exger.2008.07.002	GHR-KO	MAT1a mRNA level	No	Not applicable	Increased	Not applicable	Not applicable	Not applicable	Increased	Not applicable	Not applicable
18675334	Long-living growth hormone receptor knockout mice: potential mechanisms of altered stress resistance	Brown-Borg HM, Rakoczy SG, Sharma S, Bartke A.	Exp Gerontol. 2009 Jan-Feb;44(1-2):10-9. doi: 10.1016/j.exger.2008.07.002. Epub 2008 Jul 15.	Brown-Borg HM	Exp Gerontol	2009	2008-08-05	PMC2743895	NIHMS86801	10.1016/j.exger.2008.07.002	Ames	MAT1a mRNA level	No	Not applicable	Increased	Not applicable	Not applicable	Not applicable	Not applicable	Not applicable	Not applicable
18675334	Long-living growth hormone receptor knockout mice: potential mechanisms of altered stress resistance	Brown-Borg HM, Rakoczy SG, Sharma S, Bartke A.	Exp Gerontol. 2009 Jan-Feb;44(1-2):10-9. doi: 10.1016/j.exger.2008.07.002. Epub 2008 Jul 15.	Brown-Borg HM	Exp Gerontol	2009	2008-08-05	PMC2743895	NIHMS86801	10.1016/j.exger.2008.07.002	GHR-KO	GNMT mRNA level	No	Not applicable	Increased	Not applicable	Not applicable	Not applicable	No effect	Not applicable	Not applicable
18675334	Long-living growth hormone receptor knockout mice: potential mechanisms of altered stress resistance	Brown-Borg HM, Rakoczy SG, Sharma S, Bartke A.	Exp Gerontol. 2009 Jan-Feb;44(1-2):10-9. doi: 10.1016/j.exger.2008.07.002. Epub 2008 Jul 15.	Brown-Borg HM	Exp Gerontol	2009	2008-08-05	PMC2743895	NIHMS86801	10.1016/j.exger.2008.07.002	Ames	GNMT mRNA level	No	Not applicable	Increased	Not applicable	Not applicable	Not applicable	Not applicable	Not applicable	Not applicable
18675334	Long-living growth hormone receptor knockout mice: potential mechanisms of altered stress resistance	Brown-Borg HM, Rakoczy SG, Sharma S, Bartke A.	Exp Gerontol. 2009 Jan-Feb;44(1-2):10-9. doi: 10.1016/j.exger.2008.07.002. Epub 2008 Jul 15.	Brown-Borg HM	Exp Gerontol	2009	2008-08-05	PMC2743895	NIHMS86801	10.1016/j.exger.2008.07.002	GHR-KO	AHCY mRNA level	No	Not applicable	Increased	Not applicable	Not applicable	Not applicable	No effect	Not applicable	Not applicable
18675334	Long-living growth hormone receptor knockout mice: potential mechanisms of altered stress resistance	Brown-Borg HM, Rakoczy SG, Sharma S, Bartke A.	Exp Gerontol. 2009 Jan-Feb;44(1-2):10-9. doi: 10.1016/j.exger.2008.07.002. Epub 2008 Jul 15.	Brown-Borg HM	Exp Gerontol	2009	2008-08-05	PMC2743895	NIHMS86801	10.1016/j.exger.2008.07.002	Ames	AHCY mRNA level	No	Not applicable	Increased	Not applicable	Not applicable	Not applicable	Not applicable	Not applicable	Not applicable
18675334	Long-living growth hormone receptor knockout mice: potential mechanisms of altered stress resistance	Brown-Borg HM, Rakoczy SG, Sharma S, Bartke A.	Exp Gerontol. 2009 Jan-Feb;44(1-2):10-9. doi: 10.1016/j.exger.2008.07.002. Epub 2008 Jul 15.	Brown-Borg HM	Exp Gerontol	2009	2008-08-05	PMC2743895	NIHMS86801	10.1016/j.exger.2008.07.002	GHR-KO	Mtr mRNA level	No	Not applicable	Increased	Not applicable	Not applicable	Not applicable	No effect	Not applicable	Not applicable
18675334	Long-living growth hormone receptor knockout mice: potential mechanisms of altered stress resistance	Brown-Borg HM, Rakoczy SG, Sharma S, Bartke A.	Exp Gerontol. 2009 Jan-Feb;44(1-2):10-9. doi: 10.1016/j.exger.2008.07.002. Epub 2008 Jul 15.	Brown-Borg HM	Exp Gerontol	2009	2008-08-05	PMC2743895	NIHMS86801	10.1016/j.exger.2008.07.002	Ames	Mtr mRNA level	No	Not applicable	Increased	Not applicable	Not applicable	Not applicable	Not applicable	Not applicable	Not applicable
18675334	Long-living growth hormone receptor knockout mice: potential mechanisms of altered stress resistance	Brown-Borg HM, Rakoczy SG, Sharma S, Bartke A.	Exp Gerontol. 2009 Jan-Feb;44(1-2):10-9. doi: 10.1016/j.exger.2008.07.002. Epub 2008 Jul 15.	Brown-Borg HM	Exp Gerontol	2009	2008-08-05	PMC2743895	NIHMS86801	10.1016/j.exger.2008.07.002	GHR-KO	BHMT mRNA level	No	Not applicable	Increased	Not applicable	Not applicable	Not applicable	No effect	Not applicable	Not applicable
18675334	Long-living growth hormone receptor knockout mice: potential mechanisms of altered stress resistance	Brown-Borg HM, Rakoczy SG, Sharma S, Bartke A.	Exp Gerontol. 2009 Jan-Feb;44(1-2):10-9. doi: 10.1016/j.exger.2008.07.002. Epub 2008 Jul 15.	Brown-Borg HM	Exp Gerontol	2009	2008-08-05	PMC2743895	NIHMS86801	10.1016/j.exger.2008.07.002	Ames	BHMT mRNA level	No	Not applicable	Increased	Not applicable	Not applicable	Not applicable	Not applicable	Not applicable	Not applicable
18675334	Long-living growth hormone receptor knockout mice: potential mechanisms of altered stress resistance	Brown-Borg HM, Rakoczy SG, Sharma S, Bartke A.	Exp Gerontol. 2009 Jan-Feb;44(1-2):10-9. doi: 10.1016/j.exger.2008.07.002. Epub 2008 Jul 15.	Brown-Borg HM	Exp Gerontol	2009	2008-08-05	PMC2743895	NIHMS86801	10.1016/j.exger.2008.07.002	GHR-KO	MthFr mRNA level	No	Not applicable	No effect	Not applicable	Not applicable	Not applicable	No effect	Not applicable	Not applicable
18675334	Long-living growth hormone receptor knockout mice: potential mechanisms of altered stress resistance	Brown-Borg HM, Rakoczy SG, Sharma S, Bartke A.	Exp Gerontol. 2009 Jan-Feb;44(1-2):10-9. doi: 10.1016/j.exger.2008.07.002. Epub 2008 Jul 15.	Brown-Borg HM	Exp Gerontol	2009	2008-08-05	PMC2743895	NIHMS86801	10.1016/j.exger.2008.07.002	Ames	MthFr mRNA level	No	Not applicable	Increased	Not applicable	Not applicable	Not applicable	Not applicable	Not applicable	Not applicable
18675334	Long-living growth hormone receptor knockout mice: potential mechanisms of altered stress resistance	Brown-Borg HM, Rakoczy SG, Sharma S, Bartke A.	Exp Gerontol. 2009 Jan-Feb;44(1-2):10-9. doi: 10.1016/j.exger.2008.07.002. Epub 2008 Jul 15.	Brown-Borg HM	Exp Gerontol	2009	2008-08-05	PMC2743895	NIHMS86801	10.1016/j.exger.2008.07.002	GHR-KO	CBS mRNA level	No	Not applicable	No effect	Not applicable	Not applicable	Not applicable	No effect	Not applicable	Not applicable
18675334	Long-living growth hormone receptor knockout mice: potential mechanisms of altered stress resistance	Brown-Borg HM, Rakoczy SG, Sharma S, Bartke A.	Exp Gerontol. 2009 Jan-Feb;44(1-2):10-9. doi: 10.1016/j.exger.2008.07.002. Epub 2008 Jul 15.	Brown-Borg HM	Exp Gerontol	2009	2008-08-05	PMC2743895	NIHMS86801	10.1016/j.exger.2008.07.002	Ames	CBS mRNA level	No	Not applicable	Increased	Not applicable	Not applicable	Not applicable	Not applicable	Not applicable	Not applicable
18675334	Long-living growth hormone receptor knockout mice: potential mechanisms of altered stress resistance	Brown-Borg HM, Rakoczy SG, Sharma S, Bartke A.	Exp Gerontol. 2009 Jan-Feb;44(1-2):10-9. doi: 10.1016/j.exger.2008.07.002. Epub 2008 Jul 15.	Brown-Borg HM	Exp Gerontol	2009	2008-08-05	PMC2743895	NIHMS86801	10.1016/j.exger.2008.07.002	GHR-KO	Cth mRNA level	No	Not applicable	No effect	Not applicable	Not applicable	Not applicable	No effect	Not applicable	Not applicable
18675334	Long-living growth hormone receptor knockout mice: potential mechanisms of altered stress resistance	Brown-Borg HM, Rakoczy SG, Sharma S, Bartke A.	Exp Gerontol. 2009 Jan-Feb;44(1-2):10-9. doi: 10.1016/j.exger.2008.07.002. Epub 2008 Jul 15.	Brown-Borg HM	Exp Gerontol	2009	2008-08-05	PMC2743895	NIHMS86801	10.1016/j.exger.2008.07.002	Ames	Cth mRNA level	No	Not applicable	Increased	Not applicable	Not applicable	Not applicable	Not applicable	Not applicable	Not applicable
23604794	Studies of aging in ames dwarf mice: Effects of caloric restriction	Mattison JA, Wright C, Bronson RT, Roth GS, Ingram DK, Bartke A.	J Am Aging Assoc. 2000 Jan;23(1):9-16. doi: 10.1007/s11357-000-0002-0.	Mattison JA	J Am Aging Assoc	2000	2013-04-23	PMC3455356		10.1007/s11357-000-0002-0	Ames	Mean body weight	No	Not applicable	Decreased	Not applicable	Not applicable	Not applicable	Not applicable	Not applicable	Not applicable
23604794	Studies of aging in ames dwarf mice: Effects of caloric restriction	Mattison JA, Wright C, Bronson RT, Roth GS, Ingram DK, Bartke A.	J Am Aging Assoc. 2000 Jan;23(1):9-16. doi: 10.1007/s11357-000-0002-0.	Mattison JA	J Am Aging Assoc	2000	2013-04-23	PMC3455356		10.1007/s11357-000-0002-0	Ames	Food consumption	No	Not applicable	Increased (male)	Not applicable	Not applicable	Not applicable	Not applicable	Not applicable	Not applicable
23604794	Studies of aging in ames dwarf mice: Effects of caloric restriction	Mattison JA, Wright C, Bronson RT, Roth GS, Ingram DK, Bartke A.	J Am Aging Assoc. 2000 Jan;23(1):9-16. doi: 10.1007/s11357-000-0002-0.	Mattison JA	J Am Aging Assoc	2000	2013-04-23	PMC3455356		10.1007/s11357-000-0002-0	Ames	Activity	No	Not applicable	Decreased (female)	Not applicable	Not applicable	Not applicable	Not applicable	Not applicable	Not applicable
23604794	Studies of aging in ames dwarf mice: Effects of caloric restriction	Mattison JA, Wright C, Bronson RT, Roth GS, Ingram DK, Bartke A.	J Am Aging Assoc. 2000 Jan;23(1):9-16. doi: 10.1007/s11357-000-0002-0.	Mattison JA	J Am Aging Assoc	2000	2013-04-23	PMC3455356		10.1007/s11357-000-0002-0	Ames	Ambulatory activity	No	Not applicable	Decreased	Not applicable	Not applicable	Not applicable	Not applicable	Not applicable	Not applicable
23604794	Studies of aging in ames dwarf mice: Effects of caloric restriction	Mattison JA, Wright C, Bronson RT, Roth GS, Ingram DK, Bartke A.	J Am Aging Assoc. 2000 Jan;23(1):9-16. doi: 10.1007/s11357-000-0002-0.	Mattison JA	J Am Aging Assoc	2000	2013-04-23	PMC3455356		10.1007/s11357-000-0002-0	Ames	Mean blood glucose	No	Not applicable	Decreased	Not applicable	Not applicable	Not applicable	Not applicable	Not applicable	Not applicable
23604794	Studies of aging in ames dwarf mice: Effects of caloric restriction	Mattison JA, Wright C, Bronson RT, Roth GS, Ingram DK, Bartke A.	J Am Aging Assoc. 2000 Jan;23(1):9-16. doi: 10.1007/s11357-000-0002-0.	Mattison JA	J Am Aging Assoc	2000	2013-04-23	PMC3455356		10.1007/s11357-000-0002-0	Ames	Inhibitory avoidance learning	No	Not applicable	Increased	Not applicable	Not applicable	Not applicable	Not applicable	Not applicable	Not applicable
23604794	Studies of aging in ames dwarf mice: Effects of caloric restriction	Mattison JA, Wright C, Bronson RT, Roth GS, Ingram DK, Bartke A.	J Am Aging Assoc. 2000 Jan;23(1):9-16. doi: 10.1007/s11357-000-0002-0.	Mattison JA	J Am Aging Assoc	2000	2013-04-23	PMC3455356		10.1007/s11357-000-0002-0	Ames	Tumor incidence	Yes	Increase	Increase (male)	No	Yes	Not applicable	Not applicable	Not applicable	Not applicable
23604794	Studies of aging in ames dwarf mice: Effects of caloric restriction	Mattison JA, Wright C, Bronson RT, Roth GS, Ingram DK, Bartke A.	J Am Aging Assoc. 2000 Jan;23(1):9-16. doi: 10.1007/s11357-000-0002-0.	Mattison JA	J Am Aging Assoc	2000	2013-04-23	PMC3455356		10.1007/s11357-000-0002-0	Ames	Lifespan	Yes	Decreased	Increased	Yes	No	Not applicable	Not applicable	Not applicable	Not applicable
28675141	Longevity is impacted by growth hormone action during early postnatal period	Sun LY, Fang Y, Patki A, Koopman JJ, Allison DB, Hill CM, Masternak MM, Darcy J, Wang J, McFadden S, Bartke A.	Elife. 2017 Jul 4;6:e24059. doi: 10.7554/eLife.24059.	Sun LY	Elife	2017	2017-07-05	PMC5515575		10.7554/eLife.24059	Ames	Lifespan	Yes	Decreased	Increased	Yes	No	Not applicable	Not applicable	Not applicable	Not applicable
28675141	Longevity is impacted by growth hormone action during early postnatal period	Sun LY, Fang Y, Patki A, Koopman JJ, Allison DB, Hill CM, Masternak MM, Darcy J, Wang J, McFadden S, Bartke A.	Elife. 2017 Jul 4;6:e24059. doi: 10.7554/eLife.24059.	Sun LY	Elife	2017	2017-07-05	PMC5515575		10.7554/eLife.24059	Ames	Body weight	Yes	Increased	Decreased	Yes	No	Yes	Decreased	Yes	No
28675141	Longevity is impacted by growth hormone action during early postnatal period	Sun LY, Fang Y, Patki A, Koopman JJ, Allison DB, Hill CM, Masternak MM, Darcy J, Wang J, McFadden S, Bartke A.	Elife. 2017 Jul 4;6:e24059. doi: 10.7554/eLife.24059.	Sun LY	Elife	2017	2017-07-05	PMC5515575		10.7554/eLife.24059	Ames	Oxygen consumption rate	No	Not applicable	Decreased	Not applicable	Not applicable	Not applicable	Not applicable	Not applicable	Not applicable
28675141	Longevity is impacted by growth hormone action during early postnatal period	Sun LY, Fang Y, Patki A, Koopman JJ, Allison DB, Hill CM, Masternak MM, Darcy J, Wang J, McFadden S, Bartke A.	Elife. 2017 Jul 4;6:e24059. doi: 10.7554/eLife.24059.	Sun LY	Elife	2017	2017-07-05	PMC5515575		10.7554/eLife.24059	Ames	Respiratory quotient	No	Not applicable	Decreased	Not applicable	Not applicable	Not applicable	Not applicable	Not applicable	Not applicable
28675141	Longevity is impacted by growth hormone action during early postnatal period	Sun LY, Fang Y, Patki A, Koopman JJ, Allison DB, Hill CM, Masternak MM, Darcy J, Wang J, McFadden S, Bartke A.	Elife. 2017 Jul 4;6:e24059. doi: 10.7554/eLife.24059.	Sun LY	Elife	2017	2017-07-05	PMC5515575		10.7554/eLife.24059	Ames	Serum glucose level	No	Not applicable	Decreased	Not applicable	Not applicable	Not applicable	Not applicable	Not applicable	Not applicable
28675141	Longevity is impacted by growth hormone action during early postnatal period	Sun LY, Fang Y, Patki A, Koopman JJ, Allison DB, Hill CM, Masternak MM, Darcy J, Wang J, McFadden S, Bartke A.	Elife. 2017 Jul 4;6:e24059. doi: 10.7554/eLife.24059.	Sun LY	Elife	2017	2017-07-05	PMC5515575		10.7554/eLife.24059	Ames	Serum insulin level	No	Not applicable	Decreased	Not applicable	Not applicable	Not applicable	Not applicable	Not applicable	Not applicable
28675141	Longevity is impacted by growth hormone action during early postnatal period	Sun LY, Fang Y, Patki A, Koopman JJ, Allison DB, Hill CM, Masternak MM, Darcy J, Wang J, McFadden S, Bartke A.	Elife. 2017 Jul 4;6:e24059. doi: 10.7554/eLife.24059.	Sun LY	Elife	2017	2017-07-05	PMC5515575		10.7554/eLife.24059	Ames	Serum adiponectin level	No	Not applicable	Increased	Not applicable	Not applicable	Not applicable	Not applicable	Not applicable	Not applicable
28675141	Longevity is impacted by growth hormone action during early postnatal period	Sun LY, Fang Y, Patki A, Koopman JJ, Allison DB, Hill CM, Masternak MM, Darcy J, Wang J, McFadden S, Bartke A.	Elife. 2017 Jul 4;6:e24059. doi: 10.7554/eLife.24059.	Sun LY	Elife	2017	2017-07-05	PMC5515575		10.7554/eLife.24059	Ames	Serum ketone body levels	No	Not applicable	Increased	Not applicable	Not applicable	Not applicable	Not applicable	Not applicable	Not applicable
28675141	Longevity is impacted by growth hormone action during early postnatal period	Sun LY, Fang Y, Patki A, Koopman JJ, Allison DB, Hill CM, Masternak MM, Darcy J, Wang J, McFadden S, Bartke A.	Elife. 2017 Jul 4;6:e24059. doi: 10.7554/eLife.24059.	Sun LY	Elife	2017	2017-07-05	PMC5515575		10.7554/eLife.24059	Ames	LDL serum levels	No	Not applicable	Increased	Not applicable	Not applicable	Not applicable	Not applicable	Not applicable	Not applicable
28675141	Longevity is impacted by growth hormone action during early postnatal period	Sun LY, Fang Y, Patki A, Koopman JJ, Allison DB, Hill CM, Masternak MM, Darcy J, Wang J, McFadden S, Bartke A.	Elife. 2017 Jul 4;6:e24059. doi: 10.7554/eLife.24059.	Sun LY	Elife	2017	2017-07-05	PMC5515575		10.7554/eLife.24059	Ames	NEFA serum levels	No	Not applicable	No effect	Not applicable	Not applicable	Not applicable	Not applicable	Not applicable	Not applicable
28675141	Longevity is impacted by growth hormone action during early postnatal period	Sun LY, Fang Y, Patki A, Koopman JJ, Allison DB, Hill CM, Masternak MM, Darcy J, Wang J, McFadden S, Bartke A.	Elife. 2017 Jul 4;6:e24059. doi: 10.7554/eLife.24059.	Sun LY	Elife	2017	2017-07-05	PMC5515575		10.7554/eLife.24059	Ames	Cholesterol serum levels	No	Not applicable	No effect	Not applicable	Not applicable	Not applicable	Not applicable	Not applicable	Not applicable
28675141	Longevity is impacted by growth hormone action during early postnatal period	Sun LY, Fang Y, Patki A, Koopman JJ, Allison DB, Hill CM, Masternak MM, Darcy J, Wang J, McFadden S, Bartke A.	Elife. 2017 Jul 4;6:e24059. doi: 10.7554/eLife.24059.	Sun LY	Elife	2017	2017-07-05	PMC5515575		10.7554/eLife.24059	Ames	Triglycerides serum levels	No	Not applicable	Decreased	Not applicable	Not applicable	Not applicable	Not applicable	Not applicable	Not applicable
28675141	Longevity is impacted by growth hormone action during early postnatal period	Sun LY, Fang Y, Patki A, Koopman JJ, Allison DB, Hill CM, Masternak MM, Darcy J, Wang J, McFadden S, Bartke A.	Elife. 2017 Jul 4;6:e24059. doi: 10.7554/eLife.24059.	Sun LY	Elife	2017	2017-07-05	PMC5515575		10.7554/eLife.24059	Ames	p-p38 protein level (western)	No	Not applicable	Decreased	Not applicable	Not applicable	Not applicable	Not applicable	Not applicable	Not applicable
28675141	Longevity is impacted by growth hormone action during early postnatal period	Sun LY, Fang Y, Patki A, Koopman JJ, Allison DB, Hill CM, Masternak MM, Darcy J, Wang J, McFadden S, Bartke A.	Elife. 2017 Jul 4;6:e24059. doi: 10.7554/eLife.24059.	Sun LY	Elife	2017	2017-07-05	PMC5515575		10.7554/eLife.24059	Ames	p-erk1/2 protein level (western)	No	Not applicable	Decreased	Not applicable	Not applicable	Not applicable	Not applicable	Not applicable	Not applicable
28675141	Longevity is impacted by growth hormone action during early postnatal period	Sun LY, Fang Y, Patki A, Koopman JJ, Allison DB, Hill CM, Masternak MM, Darcy J, Wang J, McFadden S, Bartke A.	Elife. 2017 Jul 4;6:e24059. doi: 10.7554/eLife.24059.	Sun LY	Elife	2017	2017-07-05	PMC5515575		10.7554/eLife.24059	Ames	p-akt (308) protein level (western)	No	Not applicable	Decreased	Not applicable	Not applicable	Not applicable	Not applicable	Not applicable	Not applicable
28675141	Longevity is impacted by growth hormone action during early postnatal period	Sun LY, Fang Y, Patki A, Koopman JJ, Allison DB, Hill CM, Masternak MM, Darcy J, Wang J, McFadden S, Bartke A.	Elife. 2017 Jul 4;6:e24059. doi: 10.7554/eLife.24059.	Sun LY	Elife	2017	2017-07-05	PMC5515575		10.7554/eLife.24059	Ames	p-akt (473) protein (western)	No	Not applicable	Decreased	Not applicable	Not applicable	Not applicable	Not applicable	Not applicable	Not applicable
28675141	Longevity is impacted by growth hormone action during early postnatal period	Sun LY, Fang Y, Patki A, Koopman JJ, Allison DB, Hill CM, Masternak MM, Darcy J, Wang J, McFadden S, Bartke A.	Elife. 2017 Jul 4;6:e24059. doi: 10.7554/eLife.24059.	Sun LY	Elife	2017	2017-07-05	PMC5515575		10.7554/eLife.24059	Ames	Egr1 mRNA level	No	Not applicable	Decreased	Not applicable	Not applicable	Not applicable	Not applicable	Not applicable	Not applicable
28675141	Longevity is impacted by growth hormone action during early postnatal period	Sun LY, Fang Y, Patki A, Koopman JJ, Allison DB, Hill CM, Masternak MM, Darcy J, Wang J, McFadden S, Bartke A.	Elife. 2017 Jul 4;6:e24059. doi: 10.7554/eLife.24059.	Sun LY	Elife	2017	2017-07-05	PMC5515575		10.7554/eLife.24059	Ames	Fos mRNA level	No	Not applicable	Decreased	Not applicable	Not applicable	Not applicable	Not applicable	Not applicable	Not applicable
28675141	Longevity is impacted by growth hormone action during early postnatal period	Sun LY, Fang Y, Patki A, Koopman JJ, Allison DB, Hill CM, Masternak MM, Darcy J, Wang J, McFadden S, Bartke A.	Elife. 2017 Jul 4;6:e24059. doi: 10.7554/eLife.24059.	Sun LY	Elife	2017	2017-07-05	PMC5515575		10.7554/eLife.24059	Ames	Fra1 mRNA level	No	Not applicable	Decreased	Not applicable	Not applicable	Not applicable	Not applicable	Not applicable	Not applicable
28675141	Longevity is impacted by growth hormone action during early postnatal period	Sun LY, Fang Y, Patki A, Koopman JJ, Allison DB, Hill CM, Masternak MM, Darcy J, Wang J, McFadden S, Bartke A.	Elife. 2017 Jul 4;6:e24059. doi: 10.7554/eLife.24059.	Sun LY	Elife	2017	2017-07-05	PMC5515575		10.7554/eLife.24059	Ames	Jun mRNA level	No	Not applicable	No effect	Not applicable	Not applicable	Not applicable	Not applicable	Not applicable	Not applicable
28675141	Longevity is impacted by growth hormone action during early postnatal period	Sun LY, Fang Y, Patki A, Koopman JJ, Allison DB, Hill CM, Masternak MM, Darcy J, Wang J, McFadden S, Bartke A.	Elife. 2017 Jul 4;6:e24059. doi: 10.7554/eLife.24059.	Sun LY	Elife	2017	2017-07-05	PMC5515575		10.7554/eLife.24059	Ames	Gapdh mRNA level	No	Not applicable	No effect	Not applicable	Not applicable	Not applicable	Not applicable	Not applicable	Not applicable
28675141	Longevity is impacted by growth hormone action during early postnatal period	Sun LY, Fang Y, Patki A, Koopman JJ, Allison DB, Hill CM, Masternak MM, Darcy J, Wang J, McFadden S, Bartke A.	Elife. 2017 Jul 4;6:e24059. doi: 10.7554/eLife.24059.	Sun LY	Elife	2017	2017-07-05	PMC5515575		10.7554/eLife.24059	Ames	IGF-I mRNA level	No	Not applicable	Decreased	Not applicable	Not applicable	Not applicable	Not applicable	Not applicable	Not applicable
28675141	Longevity is impacted by growth hormone action during early postnatal period	Sun LY, Fang Y, Patki A, Koopman JJ, Allison DB, Hill CM, Masternak MM, Darcy J, Wang J, McFadden S, Bartke A.	Elife. 2017 Jul 4;6:e24059. doi: 10.7554/eLife.24059.	Sun LY	Elife	2017	2017-07-05	PMC5515575		10.7554/eLife.24059	Ames	IL1beta cortex mRNA level	No	Not applicable	Decreased	Not applicable	Not applicable	Not applicable	Not applicable	Not applicable	Not applicable
28675141	Longevity is impacted by growth hormone action during early postnatal period	Sun LY, Fang Y, Patki A, Koopman JJ, Allison DB, Hill CM, Masternak MM, Darcy J, Wang J, McFadden S, Bartke A.	Elife. 2017 Jul 4;6:e24059. doi: 10.7554/eLife.24059.	Sun LY	Elife	2017	2017-07-05	PMC5515575		10.7554/eLife.24059	Ames	IL-6 cortex mRNA level	No	Not applicable	Decreased	Not applicable	Not applicable	Not applicable	Not applicable	Not applicable	Not applicable
28675141	Longevity is impacted by growth hormone action during early postnatal period	Sun LY, Fang Y, Patki A, Koopman JJ, Allison DB, Hill CM, Masternak MM, Darcy J, Wang J, McFadden S, Bartke A.	Elife. 2017 Jul 4;6:e24059. doi: 10.7554/eLife.24059.	Sun LY	Elife	2017	2017-07-05	PMC5515575		10.7554/eLife.24059	Ames	MCP-1 cortex mRNA level	No	Not applicable	No effect	Not applicable	Not applicable	Not applicable	Not applicable	Not applicable	Not applicable
28675141	Longevity is impacted by growth hormone action during early postnatal period	Sun LY, Fang Y, Patki A, Koopman JJ, Allison DB, Hill CM, Masternak MM, Darcy J, Wang J, McFadden S, Bartke A.	Elife. 2017 Jul 4;6:e24059. doi: 10.7554/eLife.24059.	Sun LY	Elife	2017	2017-07-05	PMC5515575		10.7554/eLife.24059	Ames	TNF-alpha cortex mRNA level	No	Not applicable	Decreased	Not applicable	Not applicable	Not applicable	Not applicable	Not applicable	Not applicable
28675141	Longevity is impacted by growth hormone action during early postnatal period	Sun LY, Fang Y, Patki A, Koopman JJ, Allison DB, Hill CM, Masternak MM, Darcy J, Wang J, McFadden S, Bartke A.	Elife. 2017 Jul 4;6:e24059. doi: 10.7554/eLife.24059.	Sun LY	Elife	2017	2017-07-05	PMC5515575		10.7554/eLife.24059	Ames	Socs3 cortex mRNA level	No	Not applicable	No effect	Not applicable	Not applicable	Not applicable	Not applicable	Not applicable	Not applicable
28675141	Longevity is impacted by growth hormone action during early postnatal period	Sun LY, Fang Y, Patki A, Koopman JJ, Allison DB, Hill CM, Masternak MM, Darcy J, Wang J, McFadden S, Bartke A.	Elife. 2017 Jul 4;6:e24059. doi: 10.7554/eLife.24059.	Sun LY	Elife	2017	2017-07-05	PMC5515575		10.7554/eLife.24059	Ames	iNOS cortex mRNA level	No	Not applicable	No effect	Not applicable	Not applicable	Not applicable	Not applicable	Not applicable	Not applicable
28675141	Longevity is impacted by growth hormone action during early postnatal period	Sun LY, Fang Y, Patki A, Koopman JJ, Allison DB, Hill CM, Masternak MM, Darcy J, Wang J, McFadden S, Bartke A.	Elife. 2017 Jul 4;6:e24059. doi: 10.7554/eLife.24059.	Sun LY	Elife	2017	2017-07-05	PMC5515575		10.7554/eLife.24059	Ames	Gadph cortex mRNA level	No	Not applicable	No effect	Not applicable	Not applicable	Not applicable	Not applicable	Not applicable	Not applicable
28675141	Longevity is impacted by growth hormone action during early postnatal period	Sun LY, Fang Y, Patki A, Koopman JJ, Allison DB, Hill CM, Masternak MM, Darcy J, Wang J, McFadden S, Bartke A.	Elife. 2017 Jul 4;6:e24059. doi: 10.7554/eLife.24059.	Sun LY	Elife	2017	2017-07-05	PMC5515575		10.7554/eLife.24059	Ames	IL1beta liver mRNA level	No	Not applicable	No effect	Not applicable	Not applicable	Not applicable	Not applicable	Not applicable	Not applicable
28675141	Longevity is impacted by growth hormone action during early postnatal period	Sun LY, Fang Y, Patki A, Koopman JJ, Allison DB, Hill CM, Masternak MM, Darcy J, Wang J, McFadden S, Bartke A.	Elife. 2017 Jul 4;6:e24059. doi: 10.7554/eLife.24059.	Sun LY	Elife	2017	2017-07-05	PMC5515575		10.7554/eLife.24059	Ames	IL-6 liver mRNA level	No	Not applicable	Decreased	Not applicable	Not applicable	Not applicable	Not applicable	Not applicable	Not applicable
28675141	Longevity is impacted by growth hormone action during early postnatal period	Sun LY, Fang Y, Patki A, Koopman JJ, Allison DB, Hill CM, Masternak MM, Darcy J, Wang J, McFadden S, Bartke A.	Elife. 2017 Jul 4;6:e24059. doi: 10.7554/eLife.24059.	Sun LY	Elife	2017	2017-07-05	PMC5515575		10.7554/eLife.24059	Ames	MCP-1 liver mRNA level	No	Not applicable	Decreased	Not applicable	Not applicable	Not applicable	Not applicable	Not applicable	Not applicable
28675141	Longevity is impacted by growth hormone action during early postnatal period	Sun LY, Fang Y, Patki A, Koopman JJ, Allison DB, Hill CM, Masternak MM, Darcy J, Wang J, McFadden S, Bartke A.	Elife. 2017 Jul 4;6:e24059. doi: 10.7554/eLife.24059.	Sun LY	Elife	2017	2017-07-05	PMC5515575		10.7554/eLife.24059	Ames	TNF-alpha liver mRNA level	No	Not applicable	Decreased	Not applicable	Not applicable	Not applicable	Not applicable	Not applicable	Not applicable
28675141	Longevity is impacted by growth hormone action during early postnatal period	Sun LY, Fang Y, Patki A, Koopman JJ, Allison DB, Hill CM, Masternak MM, Darcy J, Wang J, McFadden S, Bartke A.	Elife. 2017 Jul 4;6:e24059. doi: 10.7554/eLife.24059.	Sun LY	Elife	2017	2017-07-05	PMC5515575		10.7554/eLife.24059	Ames	Socs3 liver mRNA level	No	Not applicable	Decreased	Not applicable	Not applicable	Not applicable	Not applicable	Not applicable	Not applicable
28675141	Longevity is impacted by growth hormone action during early postnatal period	Sun LY, Fang Y, Patki A, Koopman JJ, Allison DB, Hill CM, Masternak MM, Darcy J, Wang J, McFadden S, Bartke A.	Elife. 2017 Jul 4;6:e24059. doi: 10.7554/eLife.24059.	Sun LY	Elife	2017	2017-07-05	PMC5515575		10.7554/eLife.24059	Ames	iNOS liver mRNA level	No	Not applicable	No effect	Not applicable	Not applicable	Not applicable	Not applicable	Not applicable	Not applicable
28675141	Longevity is impacted by growth hormone action during early postnatal period	Sun LY, Fang Y, Patki A, Koopman JJ, Allison DB, Hill CM, Masternak MM, Darcy J, Wang J, McFadden S, Bartke A.	Elife. 2017 Jul 4;6:e24059. doi: 10.7554/eLife.24059.	Sun LY	Elife	2017	2017-07-05	PMC5515575		10.7554/eLife.24059	Ames	Gadph liver mRNA level	No	Not applicable	No effect	Not applicable	Not applicable	Not applicable	Not applicable	Not applicable	Not applicable
28675141	Longevity is impacted by growth hormone action during early postnatal period	Sun LY, Fang Y, Patki A, Koopman JJ, Allison DB, Hill CM, Masternak MM, Darcy J, Wang J, McFadden S, Bartke A.	Elife. 2017 Jul 4;6:e24059. doi: 10.7554/eLife.24059.	Sun LY	Elife	2017	2017-07-05	PMC5515575		10.7554/eLife.24059	Ames	IL1beta eWAT mRNA level	No	Not applicable	Decreased	Not applicable	Not applicable	Not applicable	Not applicable	Not applicable	Not applicable
28675141	Longevity is impacted by growth hormone action during early postnatal period	Sun LY, Fang Y, Patki A, Koopman JJ, Allison DB, Hill CM, Masternak MM, Darcy J, Wang J, McFadden S, Bartke A.	Elife. 2017 Jul 4;6:e24059. doi: 10.7554/eLife.24059.	Sun LY	Elife	2017	2017-07-05	PMC5515575		10.7554/eLife.24059	Ames	IL-6 eWAT mRNA level	No	Not applicable	No effect	Not applicable	Not applicable	Not applicable	Not applicable	Not applicable	Not applicable
28675141	Longevity is impacted by growth hormone action during early postnatal period	Sun LY, Fang Y, Patki A, Koopman JJ, Allison DB, Hill CM, Masternak MM, Darcy J, Wang J, McFadden S, Bartke A.	Elife. 2017 Jul 4;6:e24059. doi: 10.7554/eLife.24059.	Sun LY	Elife	2017	2017-07-05	PMC5515575		10.7554/eLife.24059	Ames	MCP-1 eWAT mRNA level	No	Not applicable	Decreased	Not applicable	Not applicable	Not applicable	Not applicable	Not applicable	Not applicable
28675141	Longevity is impacted by growth hormone action during early postnatal period	Sun LY, Fang Y, Patki A, Koopman JJ, Allison DB, Hill CM, Masternak MM, Darcy J, Wang J, McFadden S, Bartke A.	Elife. 2017 Jul 4;6:e24059. doi: 10.7554/eLife.24059.	Sun LY	Elife	2017	2017-07-05	PMC5515575		10.7554/eLife.24059	Ames	TNF-alpha eWAT mRNA level	No	Not applicable	Decreased	Not applicable	Not applicable	Not applicable	Not applicable	Not applicable	Not applicable
28675141	Longevity is impacted by growth hormone action during early postnatal period	Sun LY, Fang Y, Patki A, Koopman JJ, Allison DB, Hill CM, Masternak MM, Darcy J, Wang J, McFadden S, Bartke A.	Elife. 2017 Jul 4;6:e24059. doi: 10.7554/eLife.24059.	Sun LY	Elife	2017	2017-07-05	PMC5515575		10.7554/eLife.24059	Ames	Socs3 eWAT mRNA level	No	Not applicable	Decreased	Not applicable	Not applicable	Not applicable	Not applicable	Not applicable	Not applicable
28675141	Longevity is impacted by growth hormone action during early postnatal period	Sun LY, Fang Y, Patki A, Koopman JJ, Allison DB, Hill CM, Masternak MM, Darcy J, Wang J, McFadden S, Bartke A.	Elife. 2017 Jul 4;6:e24059. doi: 10.7554/eLife.24059.	Sun LY	Elife	2017	2017-07-05	PMC5515575		10.7554/eLife.24059	Ames	iNOS eWAT mRNA level	No	Not applicable	Decreased	Not applicable	Not applicable	Not applicable	Not applicable	Not applicable	Not applicable
28675141	Longevity is impacted by growth hormone action during early postnatal period	Sun LY, Fang Y, Patki A, Koopman JJ, Allison DB, Hill CM, Masternak MM, Darcy J, Wang J, McFadden S, Bartke A.	Elife. 2017 Jul 4;6:e24059. doi: 10.7554/eLife.24059.	Sun LY	Elife	2017	2017-07-05	PMC5515575		10.7554/eLife.24059	Ames	Gadph eWAT mRNA level	No	Not applicable	No effect	Not applicable	Not applicable	Not applicable	Not applicable	Not applicable	Not applicable
28675141	Longevity is impacted by growth hormone action during early postnatal period	Sun LY, Fang Y, Patki A, Koopman JJ, Allison DB, Hill CM, Masternak MM, Darcy J, Wang J, McFadden S, Bartke A.	Elife. 2017 Jul 4;6:e24059. doi: 10.7554/eLife.24059.	Sun LY	Elife	2017	2017-07-05	PMC5515575		10.7554/eLife.24059	Ames	Cyp2b9 mRNA level	No	Not applicable	Increased	Not applicable	Not applicable	Not applicable	Not applicable	Not applicable	Not applicable
28675141	Longevity is impacted by growth hormone action during early postnatal period	Sun LY, Fang Y, Patki A, Koopman JJ, Allison DB, Hill CM, Masternak MM, Darcy J, Wang J, McFadden S, Bartke A.	Elife. 2017 Jul 4;6:e24059. doi: 10.7554/eLife.24059.	Sun LY	Elife	2017	2017-07-05	PMC5515575		10.7554/eLife.24059	Ames	Cyp2b13 mRNA level	No	Not applicable	Increased	Not applicable	Not applicable	Not applicable	Not applicable	Not applicable	Not applicable
28675141	Longevity is impacted by growth hormone action during early postnatal period	Sun LY, Fang Y, Patki A, Koopman JJ, Allison DB, Hill CM, Masternak MM, Darcy J, Wang J, McFadden S, Bartke A.	Elife. 2017 Jul 4;6:e24059. doi: 10.7554/eLife.24059.	Sun LY	Elife	2017	2017-07-05	PMC5515575		10.7554/eLife.24059	Ames	Hao3 mRNA level	No	Not applicable	Increased	Not applicable	Not applicable	Not applicable	Not applicable	Not applicable	Not applicable
28675141	Longevity is impacted by growth hormone action during early postnatal period	Sun LY, Fang Y, Patki A, Koopman JJ, Allison DB, Hill CM, Masternak MM, Darcy J, Wang J, McFadden S, Bartke A.	Elife. 2017 Jul 4;6:e24059. doi: 10.7554/eLife.24059.	Sun LY	Elife	2017	2017-07-05	PMC5515575		10.7554/eLife.24059	Ames	Fmo3 mRNA level	No	Not applicable	Increased	Not applicable	Not applicable	Not applicable	Not applicable	Not applicable	Not applicable
28675141	Longevity is impacted by growth hormone action during early postnatal period	Sun LY, Fang Y, Patki A, Koopman JJ, Allison DB, Hill CM, Masternak MM, Darcy J, Wang J, McFadden S, Bartke A.	Elife. 2017 Jul 4;6:e24059. doi: 10.7554/eLife.24059.	Sun LY	Elife	2017	2017-07-05	PMC5515575		10.7554/eLife.24059	Ames	Sth2 mRNA level	No	Not applicable	Increased	Not applicable	Not applicable	Not applicable	Not applicable	Not applicable	Not applicable
28675141	Longevity is impacted by growth hormone action during early postnatal period	Sun LY, Fang Y, Patki A, Koopman JJ, Allison DB, Hill CM, Masternak MM, Darcy J, Wang J, McFadden S, Bartke A.	Elife. 2017 Jul 4;6:e24059. doi: 10.7554/eLife.24059.	Sun LY	Elife	2017	2017-07-05	PMC5515575		10.7554/eLife.24059	Ames	Gadph mRNA level	No	Not applicable	No effect	Not applicable	Not applicable	Not applicable	Not applicable	Not applicable	Not applicable
28675141	Longevity is impacted by growth hormone action during early postnatal period	Sun LY, Fang Y, Patki A, Koopman JJ, Allison DB, Hill CM, Masternak MM, Darcy J, Wang J, McFadden S, Bartke A.	Elife. 2017 Jul 4;6:e24059. doi: 10.7554/eLife.24059.	Sun LY	Elife	2017	2017-07-05	PMC5515575		10.7554/eLife.24059	Ames	FXR protein level (western)	No	Not applicable	Increased	Not applicable	Not applicable	Not applicable	Not applicable	Not applicable	Not applicable
18000817	Hippocampus of Ames dwarf mice is resistant to beta-amyloid-induced tau hyperphosphorylation and changes in apoptosis-regulatory protein levels	Schrag M, Sharma S, Brown-Borg H, Ghribi O.	Hippocampus. 2008;18(3):239-44. doi: 10.1002/hipo.20387.	Schrag M	Hippocampus	2008	2007-11-15			10.1002/hipo.20387	Ames	AT8 protein level (with and without Abeta treatment)	No	Not applicable	No effect	Not applicable	Not applicable	Not applicable	Not applicable	Not applicable	Not applicable
18000817	Hippocampus of Ames dwarf mice is resistant to beta-amyloid-induced tau hyperphosphorylation and changes in apoptosis-regulatory protein levels	Schrag M, Sharma S, Brown-Borg H, Ghribi O.	Hippocampus. 2008;18(3):239-44. doi: 10.1002/hipo.20387.	Schrag M	Hippocampus	2008	2007-11-15			10.1002/hipo.20387	Ames	PHF-1 protein level (with and without Abeta treatment)	No	Not applicable	No effect	Not applicable	Not applicable	Not applicable	Not applicable	Not applicable	Not applicable
18000817	Hippocampus of Ames dwarf mice is resistant to beta-amyloid-induced tau hyperphosphorylation and changes in apoptosis-regulatory protein levels	Schrag M, Sharma S, Brown-Borg H, Ghribi O.	Hippocampus. 2008;18(3):239-44. doi: 10.1002/hipo.20387.	Schrag M	Hippocampus	2008	2007-11-15			10.1002/hipo.20387	Ames	Tau 5 protein level (with and without Abeta treatment)	No	Not applicable	No effect	Not applicable	Not applicable	Not applicable	Not applicable	Not applicable	Not applicable
18000817	Hippocampus of Ames dwarf mice is resistant to beta-amyloid-induced tau hyperphosphorylation and changes in apoptosis-regulatory protein levels	Schrag M, Sharma S, Brown-Borg H, Ghribi O.	Hippocampus. 2008;18(3):239-44. doi: 10.1002/hipo.20387.	Schrag M	Hippocampus	2008	2007-11-15			10.1002/hipo.20387	Ames	Bcl-2/Bax ratio	No	Not applicable	No effect	Not applicable	Not applicable	Not applicable	Not applicable	Not applicable	Not applicable
18000817	Hippocampus of Ames dwarf mice is resistant to beta-amyloid-induced tau hyperphosphorylation and changes in apoptosis-regulatory protein levels	Schrag M, Sharma S, Brown-Borg H, Ghribi O.	Hippocampus. 2008;18(3):239-44. doi: 10.1002/hipo.20387.	Schrag M	Hippocampus	2008	2007-11-15			10.1002/hipo.20387	Ames	Procaspase 3/Caspase 3 levels	No	Not applicable	No effect	Not applicable	Not applicable	Not applicable	Not applicable	Not applicable	Not applicable
18000817	Hippocampus of Ames dwarf mice is resistant to beta-amyloid-induced tau hyperphosphorylation and changes in apoptosis-regulatory protein levels	Schrag M, Sharma S, Brown-Borg H, Ghribi O.	Hippocampus. 2008;18(3):239-44. doi: 10.1002/hipo.20387.	Schrag M	Hippocampus	2008	2007-11-15			10.1002/hipo.20387	Ames	p-Tyr GSK-3 levels	No	Not applicable	No effect	Not applicable	Not applicable	Not applicable	Not applicable	Not applicable	Not applicable
24155868	Prevention of neuromusculoskeletal frailty in slow-aging ames dwarf mice: longitudinal investigation of interaction of longevity genes and caloric restriction	Arum O, Rasche ZA, Rickman DJ, Bartke A.	PLoS One. 2013 Oct 14;8(10):e72255. doi: 10.1371/journal.pone.0072255. eCollection 2013.	Arum O	PLoS One	2013	2013-10-25	PMC3796515		10.1371/journal.pone.0072255	Ames	Body weight	Yes	Increased	Decreased	Yes	No	Yes	Decreased	Yes	No
24155868	Prevention of neuromusculoskeletal frailty in slow-aging ames dwarf mice: longitudinal investigation of interaction of longevity genes and caloric restriction	Arum O, Rasche ZA, Rickman DJ, Bartke A.	PLoS One. 2013 Oct 14;8(10):e72255. doi: 10.1371/journal.pone.0072255. eCollection 2013.	Arum O	PLoS One	2013	2013-10-25	PMC3796515		10.1371/journal.pone.0072255	Ames	Wire hang (strength) test	No	Not applicable	No effect	Not applicable	Not applicable	Not applicable	Not applicable	Not applicable	Not applicable
24155868	Prevention of neuromusculoskeletal frailty in slow-aging ames dwarf mice: longitudinal investigation of interaction of longevity genes and caloric restriction	Arum O, Rasche ZA, Rickman DJ, Bartke A.	PLoS One. 2013 Oct 14;8(10):e72255. doi: 10.1371/journal.pone.0072255. eCollection 2013.	Arum O	PLoS One	2013	2013-10-25	PMC3796515		10.1371/journal.pone.0072255	Ames	Inclining rod (balance) test	No	Not applicable	No effect	Not applicable	Not applicable	Not applicable	Not applicable	Not applicable	Not applicable
24155868	Prevention of neuromusculoskeletal frailty in slow-aging ames dwarf mice: longitudinal investigation of interaction of longevity genes and caloric restriction	Arum O, Rasche ZA, Rickman DJ, Bartke A.	PLoS One. 2013 Oct 14;8(10):e72255. doi: 10.1371/journal.pone.0072255. eCollection 2013.	Arum O	PLoS One	2013	2013-10-25	PMC3796515		10.1371/journal.pone.0072255	Ames	Inverted screen (motor coordination/agility) test	No	Not applicable	No effect	Not applicable	Not applicable	Not applicable	Not applicable	Not applicable	Not applicable
25244225	Specific suppression of insulin sensitivity in growth hormone receptor gene-disrupted (GHR-KO) mice attenuates phenotypic features of slow aging	Arum O, Boparai RK, Saleh JK, Wang F, Dirks AL, Turner JG, Kopchick JJ, Liu JL, Khardori RK, Bartke A.	Aging Cell. 2014 Dec;13(6):981-1000. doi: 10.1111/acel.12262. Epub 2014 Sep 20.	Arum O	Aging Cell	2014	2014-09-23	PMC4326932		10.1111/acel.12262	GHR-KO	Body weight	Yes	Increased	Decreased	Yes	No	Yes	Decreased	Yes	No
25244225	Specific suppression of insulin sensitivity in growth hormone receptor gene-disrupted (GHR-KO) mice attenuates phenotypic features of slow aging	Arum O, Boparai RK, Saleh JK, Wang F, Dirks AL, Turner JG, Kopchick JJ, Liu JL, Khardori RK, Bartke A.	Aging Cell. 2014 Dec;13(6):981-1000. doi: 10.1111/acel.12262. Epub 2014 Sep 20.	Arum O	Aging Cell	2014	2014-09-23	PMC4326932		10.1111/acel.12262	GHR-KO	Body length	No	Not applicable	Increased	Not applicable	Not applicable	Not applicable	Not applicable	Not applicable	Not applicable
25244225	Specific suppression of insulin sensitivity in growth hormone receptor gene-disrupted (GHR-KO) mice attenuates phenotypic features of slow aging	Arum O, Boparai RK, Saleh JK, Wang F, Dirks AL, Turner JG, Kopchick JJ, Liu JL, Khardori RK, Bartke A.	Aging Cell. 2014 Dec;13(6):981-1000. doi: 10.1111/acel.12262. Epub 2014 Sep 20.	Arum O	Aging Cell	2014	2014-09-23	PMC4326932		10.1111/acel.12262	GHR-KO	Irs2 mRNA level, appendicular skeletal musculature	No	Not applicable	No effect	Not applicable	Not applicable	Not applicable	Not applicable	Not applicable	Not applicable
25244225	Specific suppression of insulin sensitivity in growth hormone receptor gene-disrupted (GHR-KO) mice attenuates phenotypic features of slow aging	Arum O, Boparai RK, Saleh JK, Wang F, Dirks AL, Turner JG, Kopchick JJ, Liu JL, Khardori RK, Bartke A.	Aging Cell. 2014 Dec;13(6):981-1000. doi: 10.1111/acel.12262. Epub 2014 Sep 20.	Arum O	Aging Cell	2014	2014-09-23	PMC4326932		10.1111/acel.12262	GHR-KO	Akt1 mRNA level, appendicular skeletal musculature	No	Not applicable	Increased	Not applicable	Not applicable	Not applicable	Not applicable	Not applicable	Not applicable
25244225	Specific suppression of insulin sensitivity in growth hormone receptor gene-disrupted (GHR-KO) mice attenuates phenotypic features of slow aging	Arum O, Boparai RK, Saleh JK, Wang F, Dirks AL, Turner JG, Kopchick JJ, Liu JL, Khardori RK, Bartke A.	Aging Cell. 2014 Dec;13(6):981-1000. doi: 10.1111/acel.12262. Epub 2014 Sep 20.	Arum O	Aging Cell	2014	2014-09-23	PMC4326932		10.1111/acel.12262	GHR-KO	Glut4 mRNA level, appendicular skeletal musculature	No	Not applicable	No effect	Not applicable	Not applicable	Not applicable	Not applicable	Not applicable	Not applicable
25244225	Specific suppression of insulin sensitivity in growth hormone receptor gene-disrupted (GHR-KO) mice attenuates phenotypic features of slow aging	Arum O, Boparai RK, Saleh JK, Wang F, Dirks AL, Turner JG, Kopchick JJ, Liu JL, Khardori RK, Bartke A.	Aging Cell. 2014 Dec;13(6):981-1000. doi: 10.1111/acel.12262. Epub 2014 Sep 20.	Arum O	Aging Cell	2014	2014-09-23	PMC4326932		10.1111/acel.12262	GHR-KO	Irs2 mRNA level, hepatic	No	Not applicable	Increased	Not applicable	Not applicable	Not applicable	Not applicable	Not applicable	Not applicable
25244225	Specific suppression of insulin sensitivity in growth hormone receptor gene-disrupted (GHR-KO) mice attenuates phenotypic features of slow aging	Arum O, Boparai RK, Saleh JK, Wang F, Dirks AL, Turner JG, Kopchick JJ, Liu JL, Khardori RK, Bartke A.	Aging Cell. 2014 Dec;13(6):981-1000. doi: 10.1111/acel.12262. Epub 2014 Sep 20.	Arum O	Aging Cell	2014	2014-09-23	PMC4326932		10.1111/acel.12262	GHR-KO	Akt1 mRNA level, hepatic	No	Not applicable	Increased	Not applicable	Not applicable	Not applicable	Not applicable	Not applicable	Not applicable
25244225	Specific suppression of insulin sensitivity in growth hormone receptor gene-disrupted (GHR-KO) mice attenuates phenotypic features of slow aging	Arum O, Boparai RK, Saleh JK, Wang F, Dirks AL, Turner JG, Kopchick JJ, Liu JL, Khardori RK, Bartke A.	Aging Cell. 2014 Dec;13(6):981-1000. doi: 10.1111/acel.12262. Epub 2014 Sep 20.	Arum O	Aging Cell	2014	2014-09-23	PMC4326932		10.1111/acel.12262	GHR-KO	Open field activity 1 min	No	Not applicable	No effect	Not applicable	Not applicable	Not applicable	Not applicable	Not applicable	Not applicable
25244225	Specific suppression of insulin sensitivity in growth hormone receptor gene-disrupted (GHR-KO) mice attenuates phenotypic features of slow aging	Arum O, Boparai RK, Saleh JK, Wang F, Dirks AL, Turner JG, Kopchick JJ, Liu JL, Khardori RK, Bartke A.	Aging Cell. 2014 Dec;13(6):981-1000. doi: 10.1111/acel.12262. Epub 2014 Sep 20.	Arum O	Aging Cell	2014	2014-09-23	PMC4326932		10.1111/acel.12262	GHR-KO	Open field activity 2 min	No	Not applicable	No effect	Not applicable	Not applicable	Not applicable	Not applicable	Not applicable	Not applicable
25244225	Specific suppression of insulin sensitivity in growth hormone receptor gene-disrupted (GHR-KO) mice attenuates phenotypic features of slow aging	Arum O, Boparai RK, Saleh JK, Wang F, Dirks AL, Turner JG, Kopchick JJ, Liu JL, Khardori RK, Bartke A.	Aging Cell. 2014 Dec;13(6):981-1000. doi: 10.1111/acel.12262. Epub 2014 Sep 20.	Arum O	Aging Cell	2014	2014-09-23	PMC4326932		10.1111/acel.12262	GHR-KO	Open field activity 5 min	No	Not applicable	No effect	Not applicable	Not applicable	Not applicable	Not applicable	Not applicable	Not applicable
25244225	Specific suppression of insulin sensitivity in growth hormone receptor gene-disrupted (GHR-KO) mice attenuates phenotypic features of slow aging	Arum O, Boparai RK, Saleh JK, Wang F, Dirks AL, Turner JG, Kopchick JJ, Liu JL, Khardori RK, Bartke A.	Aging Cell. 2014 Dec;13(6):981-1000. doi: 10.1111/acel.12262. Epub 2014 Sep 20.	Arum O	Aging Cell	2014	2014-09-23	PMC4326932		10.1111/acel.12262	GHR-KO	Open field memory assessment	No	Not applicable	No effect	Not applicable	Not applicable	Not applicable	Not applicable	Not applicable	Not applicable
25244225	Specific suppression of insulin sensitivity in growth hormone receptor gene-disrupted (GHR-KO) mice attenuates phenotypic features of slow aging	Arum O, Boparai RK, Saleh JK, Wang F, Dirks AL, Turner JG, Kopchick JJ, Liu JL, Khardori RK, Bartke A.	Aging Cell. 2014 Dec;13(6):981-1000. doi: 10.1111/acel.12262. Epub 2014 Sep 20.	Arum O	Aging Cell	2014	2014-09-23	PMC4326932		10.1111/acel.12262	GHR-KO	Persistence of memory retention test	No	Not applicable	Increased	Not applicable	Not applicable	Not applicable	Not applicable	Not applicable	Not applicable
25244225	Specific suppression of insulin sensitivity in growth hormone receptor gene-disrupted (GHR-KO) mice attenuates phenotypic features of slow aging	Arum O, Boparai RK, Saleh JK, Wang F, Dirks AL, Turner JG, Kopchick JJ, Liu JL, Khardori RK, Bartke A.	Aging Cell. 2014 Dec;13(6):981-1000. doi: 10.1111/acel.12262. Epub 2014 Sep 20.	Arum O	Aging Cell	2014	2014-09-23	PMC4326932		10.1111/acel.12262	GHR-KO	Pancreas weight	No	Not applicable	No effect	Not applicable	Not applicable	Not applicable	Not applicable	Not applicable	Not applicable
25244225	Specific suppression of insulin sensitivity in growth hormone receptor gene-disrupted (GHR-KO) mice attenuates phenotypic features of slow aging	Arum O, Boparai RK, Saleh JK, Wang F, Dirks AL, Turner JG, Kopchick JJ, Liu JL, Khardori RK, Bartke A.	Aging Cell. 2014 Dec;13(6):981-1000. doi: 10.1111/acel.12262. Epub 2014 Sep 20.	Arum O	Aging Cell	2014	2014-09-23	PMC4326932		10.1111/acel.12262	GHR-KO	Kidney weight	No	Not applicable	No effect	Not applicable	Not applicable	Not applicable	Not applicable	Not applicable	Not applicable
25244225	Specific suppression of insulin sensitivity in growth hormone receptor gene-disrupted (GHR-KO) mice attenuates phenotypic features of slow aging	Arum O, Boparai RK, Saleh JK, Wang F, Dirks AL, Turner JG, Kopchick JJ, Liu JL, Khardori RK, Bartke A.	Aging Cell. 2014 Dec;13(6):981-1000. doi: 10.1111/acel.12262. Epub 2014 Sep 20.	Arum O	Aging Cell	2014	2014-09-23	PMC4326932		10.1111/acel.12262	GHR-KO	Liver weight	No	Not applicable	No effect	Not applicable	Not applicable	Not applicable	Not applicable	Not applicable	Not applicable
25244225	Specific suppression of insulin sensitivity in growth hormone receptor gene-disrupted (GHR-KO) mice attenuates phenotypic features of slow aging	Arum O, Boparai RK, Saleh JK, Wang F, Dirks AL, Turner JG, Kopchick JJ, Liu JL, Khardori RK, Bartke A.	Aging Cell. 2014 Dec;13(6):981-1000. doi: 10.1111/acel.12262. Epub 2014 Sep 20.	Arum O	Aging Cell	2014	2014-09-23	PMC4326932		10.1111/acel.12262	GHR-KO	Heart weight	No	Not applicable	No effect	Not applicable	Not applicable	Not applicable	Not applicable	Not applicable	Not applicable
25244225	Specific suppression of insulin sensitivity in growth hormone receptor gene-disrupted (GHR-KO) mice attenuates phenotypic features of slow aging	Arum O, Boparai RK, Saleh JK, Wang F, Dirks AL, Turner JG, Kopchick JJ, Liu JL, Khardori RK, Bartke A.	Aging Cell. 2014 Dec;13(6):981-1000. doi: 10.1111/acel.12262. Epub 2014 Sep 20.	Arum O	Aging Cell	2014	2014-09-23	PMC4326932		10.1111/acel.12262	GHR-KO	Brain weight	No	Not applicable	Increased	Not applicable	Not applicable	Not applicable	Not applicable	Not applicable	Not applicable
25244225	Specific suppression of insulin sensitivity in growth hormone receptor gene-disrupted (GHR-KO) mice attenuates phenotypic features of slow aging	Arum O, Boparai RK, Saleh JK, Wang F, Dirks AL, Turner JG, Kopchick JJ, Liu JL, Khardori RK, Bartke A.	Aging Cell. 2014 Dec;13(6):981-1000. doi: 10.1111/acel.12262. Epub 2014 Sep 20.	Arum O	Aging Cell	2014	2014-09-23	PMC4326932		10.1111/acel.12262	GHR-KO	Gastrocnemii weight	No	Not applicable	Increased	Not applicable	Not applicable	Not applicable	Not applicable	Not applicable	Not applicable
25244225	Specific suppression of insulin sensitivity in growth hormone receptor gene-disrupted (GHR-KO) mice attenuates phenotypic features of slow aging	Arum O, Boparai RK, Saleh JK, Wang F, Dirks AL, Turner JG, Kopchick JJ, Liu JL, Khardori RK, Bartke A.	Aging Cell. 2014 Dec;13(6):981-1000. doi: 10.1111/acel.12262. Epub 2014 Sep 20.	Arum O	Aging Cell	2014	2014-09-23	PMC4326932		10.1111/acel.12262	GHR-KO	Brown adipose tissue	No	Not applicable	Increased	Not applicable	Not applicable	Not applicable	Not applicable	Not applicable	Not applicable
10767579	Catalase expression in delayed and premature aging mouse models	Brown-Borg HM, Rakoczy SG.	Exp Gerontol. 2000 Mar;35(2):199-212. doi: 10.1016/s0531-5565(00)00079-6.	Brown-Borg HM	Exp Gerontol	2000	2000-04-18			10.1016/s0531-5565(00)00079-6	Ames	Liver catalase activity	Yes	Increased	No effect	No	No	Yes	Increased	No	Yes
10767579	Catalase expression in delayed and premature aging mouse models	Brown-Borg HM, Rakoczy SG.	Exp Gerontol. 2000 Mar;35(2):199-212. doi: 10.1016/s0531-5565(00)00079-6.	Brown-Borg HM	Exp Gerontol	2000	2000-04-18			10.1016/s0531-5565(00)00079-6	Ames	Kidney catalase activity	Yes	Decreased	Increased	Yes	No	Yes	No effect	No	No
10767579	Catalase expression in delayed and premature aging mouse models	Brown-Borg HM, Rakoczy SG.	Exp Gerontol. 2000 Mar;35(2):199-212. doi: 10.1016/s0531-5565(00)00079-6.	Brown-Borg HM	Exp Gerontol	2000	2000-04-18			10.1016/s0531-5565(00)00079-6	Ames	Heart catalase activity	Yes	Decreased	Increased	Yes	No	Yes	Increased	Yes	No
10767579	Catalase expression in delayed and premature aging mouse models	Brown-Borg HM, Rakoczy SG.	Exp Gerontol. 2000 Mar;35(2):199-212. doi: 10.1016/s0531-5565(00)00079-6.	Brown-Borg HM	Exp Gerontol	2000	2000-04-18			10.1016/s0531-5565(00)00079-6	Ames	Heart catalase mRNA expression	Not age sensitive	No effect	Decreased	No	No	Yes	Decreased	No	Yes
15699523	Hormone-treated snell dwarf mice regain fertility but remain long lived and disease resistant	Vergara M, Smith-Wheelock M, Harper JM, Sigler R, Miller RA.	J Gerontol A Biol Sci Med Sci. 2004 Dec;59(12):1244-50. doi: 10.1093/gerona/59.12.1244.	Vergara M	J Gerontol A Biol Sci Med Sci	2004	2005-02-09	PMC2924623	NIHMS225734	10.1093/gerona/59.12.1244	Snell	Body weight	Yes	Increased	Decreased	Yes	No	Yes	Decreased	Yes	No
15699523	Hormone-treated snell dwarf mice regain fertility but remain long lived and disease resistant	Vergara M, Smith-Wheelock M, Harper JM, Sigler R, Miller RA.	J Gerontol A Biol Sci Med Sci. 2004 Dec;59(12):1244-50. doi: 10.1093/gerona/59.12.1244.	Vergara M	J Gerontol A Biol Sci Med Sci	2004	2005-02-09	PMC2924623	NIHMS225734	10.1093/gerona/59.12.1244	snell	Cataract score	Yes	Increased	No effect	No	No	No	Not applicable	Not applicable	Not applicable
15699523	Hormone-treated snell dwarf mice regain fertility but remain long lived and disease resistant	Vergara M, Smith-Wheelock M, Harper JM, Sigler R, Miller RA.	J Gerontol A Biol Sci Med Sci. 2004 Dec;59(12):1244-50. doi: 10.1093/gerona/59.12.1244.	Vergara M	J Gerontol A Biol Sci Med Sci	2004	2005-02-09	PMC2924623	NIHMS225734	10.1093/gerona/59.12.1244	snell	Severity of glomerular basement membrane damage	Yes	Increased	Decreased	Yes	No	Not applicable	Not applicable	Not applicable	Not applicable
26990883	Long-lived hypopituitary Ames dwarf mice are resistant to the detrimental effects of high-fat diet on metabolic function and energy expenditure	Hill CM, Fang Y, Miquet JG, Sun LY, Masternak MM, Bartke A.	Aging Cell. 2016 Jun;15(3):509-21. doi: 10.1111/acel.12467. Epub 2016 Mar 17.	Hill CM	Aging Cell	2016	2016-03-19	PMC4854906		10.1111/acel.12467	Ames	Body weight	No	Not applicable	Decreased	Not applicable	Not applicable	Not applicable	Not applicable	Not applicable	Not applicable
26990883	Long-lived hypopituitary Ames dwarf mice are resistant to the detrimental effects of high-fat diet on metabolic function and energy expenditure	Hill CM, Fang Y, Miquet JG, Sun LY, Masternak MM, Bartke A.	Aging Cell. 2016 Jun;15(3):509-21. doi: 10.1111/acel.12467. Epub 2016 Mar 17.	Hill CM	Aging Cell	2016	2016-03-19	PMC4854906		10.1111/acel.12467	Ames	Liver weight	No	Not applicable	Decreased	Not applicable	Not applicable	Not applicable	Not applicable	Not applicable	Not applicable
26990883	Long-lived hypopituitary Ames dwarf mice are resistant to the detrimental effects of high-fat diet on metabolic function and energy expenditure	Hill CM, Fang Y, Miquet JG, Sun LY, Masternak MM, Bartke A.	Aging Cell. 2016 Jun;15(3):509-21. doi: 10.1111/acel.12467. Epub 2016 Mar 17.	Hill CM	Aging Cell	2016	2016-03-19	PMC4854906		10.1111/acel.12467	Ames	Pancreas weight	No	Not applicable	Decreased	Not applicable	Not applicable	Not applicable	Not applicable	Not applicable	Not applicable
26990883	Long-lived hypopituitary Ames dwarf mice are resistant to the detrimental effects of high-fat diet on metabolic function and energy expenditure	Hill CM, Fang Y, Miquet JG, Sun LY, Masternak MM, Bartke A.	Aging Cell. 2016 Jun;15(3):509-21. doi: 10.1111/acel.12467. Epub 2016 Mar 17.	Hill CM	Aging Cell	2016	2016-03-19	PMC4854906		10.1111/acel.12467	Ames	Kidney weight	No	Not applicable	Decreased	Not applicable	Not applicable	Not applicable	Not applicable	Not applicable	Not applicable
26990883	Long-lived hypopituitary Ames dwarf mice are resistant to the detrimental effects of high-fat diet on metabolic function and energy expenditure	Hill CM, Fang Y, Miquet JG, Sun LY, Masternak MM, Bartke A.	Aging Cell. 2016 Jun;15(3):509-21. doi: 10.1111/acel.12467. Epub 2016 Mar 17.	Hill CM	Aging Cell	2016	2016-03-19	PMC4854906		10.1111/acel.12467	Ames	Absolute fat mass	No	Not applicable	Increased	Not applicable	Not applicable	Not applicable	Not applicable	Not applicable	Not applicable
26990883	Long-lived hypopituitary Ames dwarf mice are resistant to the detrimental effects of high-fat diet on metabolic function and energy expenditure	Hill CM, Fang Y, Miquet JG, Sun LY, Masternak MM, Bartke A.	Aging Cell. 2016 Jun;15(3):509-21. doi: 10.1111/acel.12467. Epub 2016 Mar 17.	Hill CM	Aging Cell	2016	2016-03-19	PMC4854906		10.1111/acel.12467	Ames	Normalized total adipose tissue	No	Not applicable	Increased	Not applicable	Not applicable	Not applicable	Not applicable	Not applicable	Not applicable
26990883	Long-lived hypopituitary Ames dwarf mice are resistant to the detrimental effects of high-fat diet on metabolic function and energy expenditure	Hill CM, Fang Y, Miquet JG, Sun LY, Masternak MM, Bartke A.	Aging Cell. 2016 Jun;15(3):509-21. doi: 10.1111/acel.12467. Epub 2016 Mar 17.	Hill CM	Aging Cell	2016	2016-03-19	PMC4854906		10.1111/acel.12467	Ames	Normalized subcutaneous adipose tissue	No	Not applicable	Increased	Not applicable	Not applicable	Not applicable	Not applicable	Not applicable	Not applicable
26990883	Long-lived hypopituitary Ames dwarf mice are resistant to the detrimental effects of high-fat diet on metabolic function and energy expenditure	Hill CM, Fang Y, Miquet JG, Sun LY, Masternak MM, Bartke A.	Aging Cell. 2016 Jun;15(3):509-21. doi: 10.1111/acel.12467. Epub 2016 Mar 17.	Hill CM	Aging Cell	2016	2016-03-19	PMC4854906		10.1111/acel.12467	Ames	Normalized epididymal adipose tissue	No	Not applicable	Increased	Not applicable	Not applicable	Not applicable	Not applicable	Not applicable	Not applicable
26990883	Long-lived hypopituitary Ames dwarf mice are resistant to the detrimental effects of high-fat diet on metabolic function and energy expenditure	Hill CM, Fang Y, Miquet JG, Sun LY, Masternak MM, Bartke A.	Aging Cell. 2016 Jun;15(3):509-21. doi: 10.1111/acel.12467. Epub 2016 Mar 17.	Hill CM	Aging Cell	2016	2016-03-19	PMC4854906		10.1111/acel.12467	Ames	Normalized retroperitoneal adipose tissue	No	Not applicable	Increased	Not applicable	Not applicable	Not applicable	Not applicable	Not applicable	Not applicable
26990883	Long-lived hypopituitary Ames dwarf mice are resistant to the detrimental effects of high-fat diet on metabolic function and energy expenditure	Hill CM, Fang Y, Miquet JG, Sun LY, Masternak MM, Bartke A.	Aging Cell. 2016 Jun;15(3):509-21. doi: 10.1111/acel.12467. Epub 2016 Mar 17.	Hill CM	Aging Cell	2016	2016-03-19	PMC4854906		10.1111/acel.12467	Ames	Normalized interscapular brown adipose tissue	No	Not applicable	Decreased	Not applicable	Not applicable	Not applicable	Not applicable	Not applicable	Not applicable
26990883	Long-lived hypopituitary Ames dwarf mice are resistant to the detrimental effects of high-fat diet on metabolic function and energy expenditure	Hill CM, Fang Y, Miquet JG, Sun LY, Masternak MM, Bartke A.	Aging Cell. 2016 Jun;15(3):509-21. doi: 10.1111/acel.12467. Epub 2016 Mar 17.	Hill CM	Aging Cell	2016	2016-03-19	PMC4854906		10.1111/acel.12467	Ames	Glucose tolerance test	No	Not applicable	Decreased	Not applicable	Not applicable	Not applicable	Not applicable	Not applicable	Not applicable
26990883	Long-lived hypopituitary Ames dwarf mice are resistant to the detrimental effects of high-fat diet on metabolic function and energy expenditure	Hill CM, Fang Y, Miquet JG, Sun LY, Masternak MM, Bartke A.	Aging Cell. 2016 Jun;15(3):509-21. doi: 10.1111/acel.12467. Epub 2016 Mar 17.	Hill CM	Aging Cell	2016	2016-03-19	PMC4854906		10.1111/acel.12467	Ames	Insulin tolerance test	No	Not applicable	Decreased	Not applicable	Not applicable	Not applicable	Not applicable	Not applicable	Not applicable
26990883	Long-lived hypopituitary Ames dwarf mice are resistant to the detrimental effects of high-fat diet on metabolic function and energy expenditure	Hill CM, Fang Y, Miquet JG, Sun LY, Masternak MM, Bartke A.	Aging Cell. 2016 Jun;15(3):509-21. doi: 10.1111/acel.12467. Epub 2016 Mar 17.	Hill CM	Aging Cell	2016	2016-03-19	PMC4854906		10.1111/acel.12467	Ames	Average blood glucose levels	No	Not applicable	No effect	Not applicable	Not applicable	Not applicable	Not applicable	Not applicable	Not applicable
26990883	Long-lived hypopituitary Ames dwarf mice are resistant to the detrimental effects of high-fat diet on metabolic function and energy expenditure	Hill CM, Fang Y, Miquet JG, Sun LY, Masternak MM, Bartke A.	Aging Cell. 2016 Jun;15(3):509-21. doi: 10.1111/acel.12467. Epub 2016 Mar 17.	Hill CM	Aging Cell	2016	2016-03-19	PMC4854906		10.1111/acel.12467	Ames	Fasted insulin levels	No	Not applicable	Decreased	Not applicable	Not applicable	Not applicable	Not applicable	Not applicable	Not applicable
26990883	Long-lived hypopituitary Ames dwarf mice are resistant to the detrimental effects of high-fat diet on metabolic function and energy expenditure	Hill CM, Fang Y, Miquet JG, Sun LY, Masternak MM, Bartke A.	Aging Cell. 2016 Jun;15(3):509-21. doi: 10.1111/acel.12467. Epub 2016 Mar 17.	Hill CM	Aging Cell	2016	2016-03-19	PMC4854906		10.1111/acel.12467	Ames	HOMA-IR score	No	Not applicable	Decreased	Not applicable	Not applicable	Not applicable	Not applicable	Not applicable	Not applicable
26990883	Long-lived hypopituitary Ames dwarf mice are resistant to the detrimental effects of high-fat diet on metabolic function and energy expenditure	Hill CM, Fang Y, Miquet JG, Sun LY, Masternak MM, Bartke A.	Aging Cell. 2016 Jun;15(3):509-21. doi: 10.1111/acel.12467. Epub 2016 Mar 17.	Hill CM	Aging Cell	2016	2016-03-19	PMC4854906		10.1111/acel.12467	Ames	Circulating IGF-1 levels	No	Not applicable	Decreased	Not applicable	Not applicable	Not applicable	Not applicable	Not applicable	Not applicable
26990883	Long-lived hypopituitary Ames dwarf mice are resistant to the detrimental effects of high-fat diet on metabolic function and energy expenditure	Hill CM, Fang Y, Miquet JG, Sun LY, Masternak MM, Bartke A.	Aging Cell. 2016 Jun;15(3):509-21. doi: 10.1111/acel.12467. Epub 2016 Mar 17.	Hill CM	Aging Cell	2016	2016-03-19	PMC4854906		10.1111/acel.12467	Ames	Adiponectin levels	No	Not applicable	Increased	Not applicable	Not applicable	Not applicable	Not applicable	Not applicable	Not applicable
26990883	Long-lived hypopituitary Ames dwarf mice are resistant to the detrimental effects of high-fat diet on metabolic function and energy expenditure	Hill CM, Fang Y, Miquet JG, Sun LY, Masternak MM, Bartke A.	Aging Cell. 2016 Jun;15(3):509-21. doi: 10.1111/acel.12467. Epub 2016 Mar 17.	Hill CM	Aging Cell	2016	2016-03-19	PMC4854906		10.1111/acel.12467	Ames	Interleukin 6 levels	No	Not applicable	Decreased	Not applicable	Not applicable	Not applicable	Not applicable	Not applicable	Not applicable
26990883	Long-lived hypopituitary Ames dwarf mice are resistant to the detrimental effects of high-fat diet on metabolic function and energy expenditure	Hill CM, Fang Y, Miquet JG, Sun LY, Masternak MM, Bartke A.	Aging Cell. 2016 Jun;15(3):509-21. doi: 10.1111/acel.12467. Epub 2016 Mar 17.	Hill CM	Aging Cell	2016	2016-03-19	PMC4854906		10.1111/acel.12467	Ames	Leptin levels	No	Not applicable	No effect	Not applicable	Not applicable	Not applicable	Not applicable	Not applicable	Not applicable
26990883	Long-lived hypopituitary Ames dwarf mice are resistant to the detrimental effects of high-fat diet on metabolic function and energy expenditure	Hill CM, Fang Y, Miquet JG, Sun LY, Masternak MM, Bartke A.	Aging Cell. 2016 Jun;15(3):509-21. doi: 10.1111/acel.12467. Epub 2016 Mar 17.	Hill CM	Aging Cell	2016	2016-03-19	PMC4854906		10.1111/acel.12467	Ames	Total cholesterol level	No	Not applicable	No effect	Not applicable	Not applicable	Not applicable	Not applicable	Not applicable	Not applicable
26990883	Long-lived hypopituitary Ames dwarf mice are resistant to the detrimental effects of high-fat diet on metabolic function and energy expenditure	Hill CM, Fang Y, Miquet JG, Sun LY, Masternak MM, Bartke A.	Aging Cell. 2016 Jun;15(3):509-21. doi: 10.1111/acel.12467. Epub 2016 Mar 17.	Hill CM	Aging Cell	2016	2016-03-19	PMC4854906		10.1111/acel.12467	Ames	Triglyceride levels	No	Not applicable	Decreased	Not applicable	Not applicable	Not applicable	Not applicable	Not applicable	Not applicable
26990883	Long-lived hypopituitary Ames dwarf mice are resistant to the detrimental effects of high-fat diet on metabolic function and energy expenditure	Hill CM, Fang Y, Miquet JG, Sun LY, Masternak MM, Bartke A.	Aging Cell. 2016 Jun;15(3):509-21. doi: 10.1111/acel.12467. Epub 2016 Mar 17.	Hill CM	Aging Cell	2016	2016-03-19	PMC4854906		10.1111/acel.12467	Ames	Non-esterified free fatty acid levels	No	Not applicable	Decreased	Not applicable	Not applicable	Not applicable	Not applicable	Not applicable	Not applicable
26990883	Long-lived hypopituitary Ames dwarf mice are resistant to the detrimental effects of high-fat diet on metabolic function and energy expenditure	Hill CM, Fang Y, Miquet JG, Sun LY, Masternak MM, Bartke A.	Aging Cell. 2016 Jun;15(3):509-21. doi: 10.1111/acel.12467. Epub 2016 Mar 17.	Hill CM	Aging Cell	2016	2016-03-19	PMC4854906		10.1111/acel.12467	Ames	VO2	No	Not applicable	Increased	Not applicable	Not applicable	Not applicable	Not applicable	Not applicable	Not applicable
26990883	Long-lived hypopituitary Ames dwarf mice are resistant to the detrimental effects of high-fat diet on metabolic function and energy expenditure	Hill CM, Fang Y, Miquet JG, Sun LY, Masternak MM, Bartke A.	Aging Cell. 2016 Jun;15(3):509-21. doi: 10.1111/acel.12467. Epub 2016 Mar 17.	Hill CM	Aging Cell	2016	2016-03-19	PMC4854906		10.1111/acel.12467	Ames	Respiratory quotient	No	Not applicable	Increased	Not applicable	Not applicable	Not applicable	Not applicable	Not applicable	Not applicable
26990883	Long-lived hypopituitary Ames dwarf mice are resistant to the detrimental effects of high-fat diet on metabolic function and energy expenditure	Hill CM, Fang Y, Miquet JG, Sun LY, Masternak MM, Bartke A.	Aging Cell. 2016 Jun;15(3):509-21. doi: 10.1111/acel.12467. Epub 2016 Mar 17.	Hill CM	Aging Cell	2016	2016-03-19	PMC4854906		10.1111/acel.12467	Ames	Calculated energy expenditure	No	Not applicable	Increased	Not applicable	Not applicable	Not applicable	Not applicable	Not applicable	Not applicable
26990883	Long-lived hypopituitary Ames dwarf mice are resistant to the detrimental effects of high-fat diet on metabolic function and energy expenditure	Hill CM, Fang Y, Miquet JG, Sun LY, Masternak MM, Bartke A.	Aging Cell. 2016 Jun;15(3):509-21. doi: 10.1111/acel.12467. Epub 2016 Mar 17.	Hill CM	Aging Cell	2016	2016-03-19	PMC4854906		10.1111/acel.12467	Ames	Food consumption	No	Not applicable	Increased	Not applicable	Not applicable	Not applicable	Not applicable	Not applicable	Not applicable
26990883	Long-lived hypopituitary Ames dwarf mice are resistant to the detrimental effects of high-fat diet on metabolic function and energy expenditure	Hill CM, Fang Y, Miquet JG, Sun LY, Masternak MM, Bartke A.	Aging Cell. 2016 Jun;15(3):509-21. doi: 10.1111/acel.12467. Epub 2016 Mar 17.	Hill CM	Aging Cell	2016	2016-03-19	PMC4854906		10.1111/acel.12467	Ames	Locomoter activity	No	Not applicable	Increased	Not applicable	Not applicable	Not applicable	Not applicable	Not applicable	Not applicable
17339637	Adult neurogenesis in the hippocampus of long-lived mice during aging	Sun LY, Bartke A.	J Gerontol A Biol Sci Med Sci. 2007 Feb;62(2):117-25. doi: 10.1093/gerona/62.2.117.	Sun LY	J Gerontol A Biol Sci Med Sci	2007	2007-03-07			10.1093/gerona/62.2.117	Ames	BrdU positive cells	Yes	Decreased	No effect	No	No	Yes	Increased	Yes	No
17339637	Adult neurogenesis in the hippocampus of long-lived mice during aging	Sun LY, Bartke A.	J Gerontol A Biol Sci Med Sci. 2007 Feb;62(2):117-25. doi: 10.1093/gerona/62.2.117.	Sun LY	J Gerontol A Biol Sci Med Sci	2007	2007-03-07			10.1093/gerona/62.2.117	Ames	BrdU+ and NeuN+ cells/GCL	No	Not applicable	Increased	Not applicable	Not applicable	Not applicable	Not applicable	Not applicable	Not applicable
17339637	Adult neurogenesis in the hippocampus of long-lived mice during aging	Sun LY, Bartke A.	J Gerontol A Biol Sci Med Sci. 2007 Feb;62(2):117-25. doi: 10.1093/gerona/62.2.117.	Sun LY	J Gerontol A Biol Sci Med Sci	2007	2007-03-07			10.1093/gerona/62.2.117	Ames	IGF1 protein expression (western blot)	No	Not applicable	Increased	Not applicable	Not applicable	Not applicable	Not applicable	Not applicable	Not applicable
17339637	Adult neurogenesis in the hippocampus of long-lived mice during aging	Sun LY, Bartke A.	J Gerontol A Biol Sci Med Sci. 2007 Feb;62(2):117-25. doi: 10.1093/gerona/62.2.117.	Sun LY	J Gerontol A Biol Sci Med Sci	2007	2007-03-07			10.1093/gerona/62.2.117	Ames	Phosphorylated-Akt protein expression (western blot)	No	Not applicable	Increased	Not applicable	Not applicable	Not applicable	Not applicable	Not applicable	Not applicable
17339637	Adult neurogenesis in the hippocampus of long-lived mice during aging	Sun LY, Bartke A.	J Gerontol A Biol Sci Med Sci. 2007 Feb;62(2):117-25. doi: 10.1093/gerona/62.2.117.	Sun LY	J Gerontol A Biol Sci Med Sci	2007	2007-03-07			10.1093/gerona/62.2.117	Ames	Bcl-2 protein expression (western blot)	No	Not applicable	Increased	Not applicable	Not applicable	Not applicable	Not applicable	Not applicable	Not applicable
17339637	Adult neurogenesis in the hippocampus of long-lived mice during aging	Sun LY, Bartke A.	J Gerontol A Biol Sci Med Sci. 2007 Feb;62(2):117-25. doi: 10.1093/gerona/62.2.117.	Sun LY	J Gerontol A Biol Sci Med Sci	2007	2007-03-07			10.1093/gerona/62.2.117	Ames	Bad phosphorylation (western blot)	No	Not applicable	Increased	Not applicable	Not applicable	Not applicable	Not applicable	Not applicable	Not applicable
17339637	Adult neurogenesis in the hippocampus of long-lived mice during aging	Sun LY, Bartke A.	J Gerontol A Biol Sci Med Sci. 2007 Feb;62(2):117-25. doi: 10.1093/gerona/62.2.117.	Sun LY	J Gerontol A Biol Sci Med Sci	2007	2007-03-07			10.1093/gerona/62.2.117	Ames	Caspase 9 cleavage (western blot)	No	Not applicable	Decreased	Not applicable	Not applicable	Not applicable	Not applicable	Not applicable	Not applicable
25163655	Insulin sensitivity in long-living Ames dwarf mice	Wiesenborn DS, Ayala JE, King E, Masternak MM.	Age (Dordr). 2014;36(5):9709. doi: 10.1007/s11357-014-9709-1. Epub 2014 Aug 29.	Wiesenborn DS	Age (Dordr)	2014	2014-08-29	PMC4453940		10.1007/s11357-014-9709-1	Ames	Plasma insulin basal	No	Not applicable	Decreased	Not applicable	Not applicable	Not applicable	Not applicable	Not applicable	Not applicable
25163655	Insulin sensitivity in long-living Ames dwarf mice	Wiesenborn DS, Ayala JE, King E, Masternak MM.	Age (Dordr). 2014;36(5):9709. doi: 10.1007/s11357-014-9709-1. Epub 2014 Aug 29.	Wiesenborn DS	Age (Dordr)	2014	2014-08-29	PMC4453940		10.1007/s11357-014-9709-1	Ames	Plasma glucose basal	No	Not applicable	No effect	Not applicable	Not applicable	Not applicable	Not applicable	Not applicable	Not applicable
25163655	Insulin sensitivity in long-living Ames dwarf mice	Wiesenborn DS, Ayala JE, King E, Masternak MM.	Age (Dordr). 2014;36(5):9709. doi: 10.1007/s11357-014-9709-1. Epub 2014 Aug 29.	Wiesenborn DS	Age (Dordr)	2014	2014-08-29	PMC4453940		10.1007/s11357-014-9709-1	Ames	Endogenous gluclose appearance	No	Not applicable	No effect	Not applicable	Not applicable	Not applicable	Not applicable	Not applicable	Not applicable
25543533	Primordial follicle activation in the ovary of Ames dwarf mice	Schneider A, Zhi X, Moreira F, Lucia T Jr, Mondadori RG, Masternak MM.	J Ovarian Res. 2014 Dec 29;7:120. doi: 10.1186/s13048-014-0120-4.	Schneider A	J Ovarian Res	2014	2014-12-30	PMC4354747		10.1186/s13048-014-0120-4	Ames	IRS-1 mRNA level	Yes	Decreased	Increased	Yes	No	Yes	No effect	No	No
25543533	Primordial follicle activation in the ovary of Ames dwarf mice	Schneider A, Zhi X, Moreira F, Lucia T Jr, Mondadori RG, Masternak MM.	J Ovarian Res. 2014 Dec 29;7:120. doi: 10.1186/s13048-014-0120-4.	Schneider A	J Ovarian Res	2014	2014-12-30	PMC4354747		10.1186/s13048-014-0120-4	Ames	Pi3k mRNA level	Yes	Decreased	Increased	Yes	No	Yes	No effect	No	No
25543533	Primordial follicle activation in the ovary of Ames dwarf mice	Schneider A, Zhi X, Moreira F, Lucia T Jr, Mondadori RG, Masternak MM.	J Ovarian Res. 2014 Dec 29;7:120. doi: 10.1186/s13048-014-0120-4.	Schneider A	J Ovarian Res	2014	2014-12-30	PMC4354747		10.1186/s13048-014-0120-4	Ames	Akt1 mRNA level	Yes	Decreased	Increased	Yes	No	Yes	No effect	No	No
25543533	Primordial follicle activation in the ovary of Ames dwarf mice	Schneider A, Zhi X, Moreira F, Lucia T Jr, Mondadori RG, Masternak MM.	J Ovarian Res. 2014 Dec 29;7:120. doi: 10.1186/s13048-014-0120-4.	Schneider A	J Ovarian Res	2014	2014-12-30	PMC4354747		10.1186/s13048-014-0120-4	Ames	mTor mRNA level	Yes	Decreased	Increased	Yes	No	Yes	No effect	No	No
25543533	Primordial follicle activation in the ovary of Ames dwarf mice	Schneider A, Zhi X, Moreira F, Lucia T Jr, Mondadori RG, Masternak MM.	J Ovarian Res. 2014 Dec 29;7:120. doi: 10.1186/s13048-014-0120-4.	Schneider A	J Ovarian Res	2014	2014-12-30	PMC4354747		10.1186/s13048-014-0120-4	Ames	Foxo3a mRNA level	Yes	Decreased	Increased	Yes	No	Yes	No effect	No	No
25543533	Primordial follicle activation in the ovary of Ames dwarf mice	Schneider A, Zhi X, Moreira F, Lucia T Jr, Mondadori RG, Masternak MM.	J Ovarian Res. 2014 Dec 29;7:120. doi: 10.1186/s13048-014-0120-4.	Schneider A	J Ovarian Res	2014	2014-12-30	PMC4354747		10.1186/s13048-014-0120-4	Ames	GHR mRNA level	Yes	Decreased	Increased	Yes	No	Yes	No effect	No	No
25543533	Primordial follicle activation in the ovary of Ames dwarf mice	Schneider A, Zhi X, Moreira F, Lucia T Jr, Mondadori RG, Masternak MM.	J Ovarian Res. 2014 Dec 29;7:120. doi: 10.1186/s13048-014-0120-4.	Schneider A	J Ovarian Res	2014	2014-12-30	PMC4354747		10.1186/s13048-014-0120-4	Ames	IGF-1 mRNA level	Yes	Decreased	Increased	Yes	No	Yes	No effect	No	No
25543533	Primordial follicle activation in the ovary of Ames dwarf mice	Schneider A, Zhi X, Moreira F, Lucia T Jr, Mondadori RG, Masternak MM.	J Ovarian Res. 2014 Dec 29;7:120. doi: 10.1186/s13048-014-0120-4.	Schneider A	J Ovarian Res	2014	2014-12-30	PMC4354747		10.1186/s13048-014-0120-4	Ames	SOCS-2 mRNA level	Yes	Decreased	No effect	No	No	Yes	No effect	No	No
25543533	Primordial follicle activation in the ovary of Ames dwarf mice	Schneider A, Zhi X, Moreira F, Lucia T Jr, Mondadori RG, Masternak MM.	J Ovarian Res. 2014 Dec 29;7:120. doi: 10.1186/s13048-014-0120-4.	Schneider A	J Ovarian Res	2014	2014-12-30	PMC4354747		10.1186/s13048-014-0120-4	Ames	SOCS-3 mRNA level	Yes	Decreased	Increased	Yes	No	Yes	No effect	No	No
25543533	Primordial follicle activation in the ovary of Ames dwarf mice	Schneider A, Zhi X, Moreira F, Lucia T Jr, Mondadori RG, Masternak MM.	J Ovarian Res. 2014 Dec 29;7:120. doi: 10.1186/s13048-014-0120-4.	Schneider A	J Ovarian Res	2014	2014-12-30	PMC4354747		10.1186/s13048-014-0120-4	Ames	AMH mRNA level	Yes	Decreased	Increased	Yes	No	Yes	No effect	No	No
25543533	Primordial follicle activation in the ovary of Ames dwarf mice	Schneider A, Zhi X, Moreira F, Lucia T Jr, Mondadori RG, Masternak MM.	J Ovarian Res. 2014 Dec 29;7:120. doi: 10.1186/s13048-014-0120-4.	Schneider A	J Ovarian Res	2014	2014-12-30	PMC4354747		10.1186/s13048-014-0120-4	Ames	BMP15 mRNA level	Yes	Decreased	No effect	No	No	Yes	No effect	No	No
25543533	Primordial follicle activation in the ovary of Ames dwarf mice	Schneider A, Zhi X, Moreira F, Lucia T Jr, Mondadori RG, Masternak MM.	J Ovarian Res. 2014 Dec 29;7:120. doi: 10.1186/s13048-014-0120-4.	Schneider A	J Ovarian Res	2014	2014-12-30	PMC4354747		10.1186/s13048-014-0120-4	Ames	GDF-9 mRNA level	Yes	Decreased	No effect	No	No	Yes	No effect	No	No
25543533	Primordial follicle activation in the ovary of Ames dwarf mice	Schneider A, Zhi X, Moreira F, Lucia T Jr, Mondadori RG, Masternak MM.	J Ovarian Res. 2014 Dec 29;7:120. doi: 10.1186/s13048-014-0120-4.	Schneider A	J Ovarian Res	2014	2014-12-30	PMC4354747		10.1186/s13048-014-0120-4	Ames	Foxo3a immunostaining intensity in oocytes from primary follicles	No	Not applicable	No effect	Not applicable	Not applicable	Not applicable	Not applicable	Not applicable	Not applicable
25543533	Primordial follicle activation in the ovary of Ames dwarf mice	Schneider A, Zhi X, Moreira F, Lucia T Jr, Mondadori RG, Masternak MM.	J Ovarian Res. 2014 Dec 29;7:120. doi: 10.1186/s13048-014-0120-4.	Schneider A	J Ovarian Res	2014	2014-12-30	PMC4354747		10.1186/s13048-014-0120-4	Ames	pFoxo3a immunostaining intensity in oocytes from primary follicles	No	Not applicable	No effect	Not applicable	Not applicable	Not applicable	Not applicable	Not applicable	Not applicable
25543533	Primordial follicle activation in the ovary of Ames dwarf mice	Schneider A, Zhi X, Moreira F, Lucia T Jr, Mondadori RG, Masternak MM.	J Ovarian Res. 2014 Dec 29;7:120. doi: 10.1186/s13048-014-0120-4.	Schneider A	J Ovarian Res	2014	2014-12-30	PMC4354747		10.1186/s13048-014-0120-4	Ames	Foxo3a immunostaining intensity in oocytes from secondary follicles	No	Not applicable	Decreased	Not applicable	Not applicable	Not applicable	Not applicable	Not applicable	Not applicable
25543533	Primordial follicle activation in the ovary of Ames dwarf mice	Schneider A, Zhi X, Moreira F, Lucia T Jr, Mondadori RG, Masternak MM.	J Ovarian Res. 2014 Dec 29;7:120. doi: 10.1186/s13048-014-0120-4.	Schneider A	J Ovarian Res	2014	2014-12-30	PMC4354747		10.1186/s13048-014-0120-4	Ames	pFoxo3a immunostaining intensity in oocytes from secondary follicles	No	Not applicable	No effect	Not applicable	Not applicable	Not applicable	Not applicable	Not applicable	Not applicable
25411494	Differential effects of delayed aging on phenotype and striatal pathology in a murine model of Huntington disease	Tallaksen-Greene SJ, Sadagurski M, Zeng L, Mauch R, Perkins M, Banduseela VC, Lieberman AP, Miller RA, Paulson HL, Albin RL.	J Neurosci. 2014 Nov 19;34(47):15658-68. doi: 10.1523/JNEUROSCI.1830-14.2014.	Tallaksen-Greene SJ	J Neurosci	2014	2014-11-21	PMC4236397		10.1523/JNEUROSCI.1830-14.2014	Snell	Weight/weight loss	Yes	Increased	Decreased	Yes	No	Yes	Decreased	Yes	No
25411494	Differential effects of delayed aging on phenotype and striatal pathology in a murine model of Huntington disease	Tallaksen-Greene SJ, Sadagurski M, Zeng L, Mauch R, Perkins M, Banduseela VC, Lieberman AP, Miller RA, Paulson HL, Albin RL.	J Neurosci. 2014 Nov 19;34(47):15658-68. doi: 10.1523/JNEUROSCI.1830-14.2014.	Tallaksen-Greene SJ	J Neurosci	2014	2014-11-21	PMC4236397		10.1523/JNEUROSCI.1830-14.2014	Snell	Time to cross balance beam	Yes	Increased	No effect	No	No	Yes	No effect	No	No
25411494	Differential effects of delayed aging on phenotype and striatal pathology in a murine model of Huntington disease	Tallaksen-Greene SJ, Sadagurski M, Zeng L, Mauch R, Perkins M, Banduseela VC, Lieberman AP, Miller RA, Paulson HL, Albin RL.	J Neurosci. 2014 Nov 19;34(47):15658-68. doi: 10.1523/JNEUROSCI.1830-14.2014.	Tallaksen-Greene SJ	J Neurosci	2014	2014-11-21	PMC4236397		10.1523/JNEUROSCI.1830-14.2014	Snell	Hindlimb slips on balance beam	Yes	Increased	Increased	No	Yes	Yes	No effect	No	Yes
25411494	Differential effects of delayed aging on phenotype and striatal pathology in a murine model of Huntington disease	Tallaksen-Greene SJ, Sadagurski M, Zeng L, Mauch R, Perkins M, Banduseela VC, Lieberman AP, Miller RA, Paulson HL, Albin RL.	J Neurosci. 2014 Nov 19;34(47):15658-68. doi: 10.1523/JNEUROSCI.1830-14.2014.	Tallaksen-Greene SJ	J Neurosci	2014	2014-11-21	PMC4236397		10.1523/JNEUROSCI.1830-14.2014	snell	D1 receptor binding dorsal striatum (binding of radioligand)	No	Not applicable	No effect	Not applicable	Not applicable	Not applicable	Not applicable	Not applicable	Not applicable
25411494	Differential effects of delayed aging on phenotype and striatal pathology in a murine model of Huntington disease	Tallaksen-Greene SJ, Sadagurski M, Zeng L, Mauch R, Perkins M, Banduseela VC, Lieberman AP, Miller RA, Paulson HL, Albin RL.	J Neurosci. 2014 Nov 19;34(47):15658-68. doi: 10.1523/JNEUROSCI.1830-14.2014.	Tallaksen-Greene SJ	J Neurosci	2014	2014-11-21	PMC4236397		10.1523/JNEUROSCI.1830-14.2014	snell	D1 receptor binding ventral striatum (binding of radioligand)	No	Not applicable	No effect	Not applicable	Not applicable	Not applicable	Not applicable	Not applicable	Not applicable
25411494	Differential effects of delayed aging on phenotype and striatal pathology in a murine model of Huntington disease	Tallaksen-Greene SJ, Sadagurski M, Zeng L, Mauch R, Perkins M, Banduseela VC, Lieberman AP, Miller RA, Paulson HL, Albin RL.	J Neurosci. 2014 Nov 19;34(47):15658-68. doi: 10.1523/JNEUROSCI.1830-14.2014.	Tallaksen-Greene SJ	J Neurosci	2014	2014-11-21	PMC4236397		10.1523/JNEUROSCI.1830-14.2014	snell	D1 receptor binding substantia nigra (binding of radioligand)	No	Not applicable	No effect	Not applicable	Not applicable	Not applicable	Not applicable	Not applicable	Not applicable
25411494	Differential effects of delayed aging on phenotype and striatal pathology in a murine model of Huntington disease	Tallaksen-Greene SJ, Sadagurski M, Zeng L, Mauch R, Perkins M, Banduseela VC, Lieberman AP, Miller RA, Paulson HL, Albin RL.	J Neurosci. 2014 Nov 19;34(47):15658-68. doi: 10.1523/JNEUROSCI.1830-14.2014.	Tallaksen-Greene SJ	J Neurosci	2014	2014-11-21	PMC4236397		10.1523/JNEUROSCI.1830-14.2014	snell	D1 receptor binding Frontoparietal cortex (binding of radioligand)	No	Not applicable	No effect	Not applicable	Not applicable	Not applicable	Not applicable	Not applicable	Not applicable
25411494	Differential effects of delayed aging on phenotype and striatal pathology in a murine model of Huntington disease	Tallaksen-Greene SJ, Sadagurski M, Zeng L, Mauch R, Perkins M, Banduseela VC, Lieberman AP, Miller RA, Paulson HL, Albin RL.	J Neurosci. 2014 Nov 19;34(47):15658-68. doi: 10.1523/JNEUROSCI.1830-14.2014.	Tallaksen-Greene SJ	J Neurosci	2014	2014-11-21	PMC4236397		10.1523/JNEUROSCI.1830-14.2014	snell	D2 receptor binding dorsal striatum (binding of radioligand)	No	Not applicable	Decreased	Not applicable	Not applicable	Not applicable	Not applicable	Not applicable	Not applicable
25411494	Differential effects of delayed aging on phenotype and striatal pathology in a murine model of Huntington disease	Tallaksen-Greene SJ, Sadagurski M, Zeng L, Mauch R, Perkins M, Banduseela VC, Lieberman AP, Miller RA, Paulson HL, Albin RL.	J Neurosci. 2014 Nov 19;34(47):15658-68. doi: 10.1523/JNEUROSCI.1830-14.2014.	Tallaksen-Greene SJ	J Neurosci	2014	2014-11-21	PMC4236397		10.1523/JNEUROSCI.1830-14.2014	snell	D2 receptor binding ventral striatum (binding of radioligand)	No	Not applicable	No effect	Not applicable	Not applicable	Not applicable	Not applicable	Not applicable	Not applicable
25411494	Differential effects of delayed aging on phenotype and striatal pathology in a murine model of Huntington disease	Tallaksen-Greene SJ, Sadagurski M, Zeng L, Mauch R, Perkins M, Banduseela VC, Lieberman AP, Miller RA, Paulson HL, Albin RL.	J Neurosci. 2014 Nov 19;34(47):15658-68. doi: 10.1523/JNEUROSCI.1830-14.2014.	Tallaksen-Greene SJ	J Neurosci	2014	2014-11-21	PMC4236397		10.1523/JNEUROSCI.1830-14.2014	snell	D2 receptor binding Frontoparietal cortex (binding of radioligand)	No	Not applicable	Increased	Not applicable	Not applicable	Not applicable	Not applicable	Not applicable	Not applicable
25411494	Differential effects of delayed aging on phenotype and striatal pathology in a murine model of Huntington disease	Tallaksen-Greene SJ, Sadagurski M, Zeng L, Mauch R, Perkins M, Banduseela VC, Lieberman AP, Miller RA, Paulson HL, Albin RL.	J Neurosci. 2014 Nov 19;34(47):15658-68. doi: 10.1523/JNEUROSCI.1830-14.2014.	Tallaksen-Greene SJ	J Neurosci	2014	2014-11-21	PMC4236397		10.1523/JNEUROSCI.1830-14.2014	snell	Cannaboid receptor binding whole brain (binding of radioligand)	No	Not applicable	No effect	Not applicable	Not applicable	Not applicable	Not applicable	Not applicable	Not applicable
25411494	Differential effects of delayed aging on phenotype and striatal pathology in a murine model of Huntington disease	Tallaksen-Greene SJ, Sadagurski M, Zeng L, Mauch R, Perkins M, Banduseela VC, Lieberman AP, Miller RA, Paulson HL, Albin RL.	J Neurosci. 2014 Nov 19;34(47):15658-68. doi: 10.1523/JNEUROSCI.1830-14.2014.	Tallaksen-Greene SJ	J Neurosci	2014	2014-11-21	PMC4236397		10.1523/JNEUROSCI.1830-14.2014	snell	Cannaboid receptor binding substania nigra (binding of radioligand)	No	Not applicable	Decreased	Not applicable	Not applicable	Not applicable	Not applicable	Not applicable	Not applicable
25411494	Differential effects of delayed aging on phenotype and striatal pathology in a murine model of Huntington disease	Tallaksen-Greene SJ, Sadagurski M, Zeng L, Mauch R, Perkins M, Banduseela VC, Lieberman AP, Miller RA, Paulson HL, Albin RL.	J Neurosci. 2014 Nov 19;34(47):15658-68. doi: 10.1523/JNEUROSCI.1830-14.2014.	Tallaksen-Greene SJ	J Neurosci	2014	2014-11-21	PMC4236397		10.1523/JNEUROSCI.1830-14.2014	snell	Cannaboid receptor binding cerebellar cortex (binding of radioligand)	No	Not applicable	Increased	Not applicable	Not applicable	Not applicable	Not applicable	Not applicable	Not applicable
25411494	Differential effects of delayed aging on phenotype and striatal pathology in a murine model of Huntington disease	Tallaksen-Greene SJ, Sadagurski M, Zeng L, Mauch R, Perkins M, Banduseela VC, Lieberman AP, Miller RA, Paulson HL, Albin RL.	J Neurosci. 2014 Nov 19;34(47):15658-68. doi: 10.1523/JNEUROSCI.1830-14.2014.	Tallaksen-Greene SJ	J Neurosci	2014	2014-11-21	PMC4236397		10.1523/JNEUROSCI.1830-14.2014	snell	GABA-A/BZD receptor binding whole brain (binding of radioligand)	No	Not applicable	No effect	Not applicable	Not applicable	Not applicable	Not applicable	Not applicable	Not applicable
25411494	Differential effects of delayed aging on phenotype and striatal pathology in a murine model of Huntington disease	Tallaksen-Greene SJ, Sadagurski M, Zeng L, Mauch R, Perkins M, Banduseela VC, Lieberman AP, Miller RA, Paulson HL, Albin RL.	J Neurosci. 2014 Nov 19;34(47):15658-68. doi: 10.1523/JNEUROSCI.1830-14.2014.	Tallaksen-Greene SJ	J Neurosci	2014	2014-11-21	PMC4236397		10.1523/JNEUROSCI.1830-14.2014	snell	GABA-A/BZD receptor binding dorsal striatum (binding of radioligand)	No	Not applicable	Increased	Not applicable	Not applicable	Not applicable	Not applicable	Not applicable	Not applicable
25411494	Differential effects of delayed aging on phenotype and striatal pathology in a murine model of Huntington disease	Tallaksen-Greene SJ, Sadagurski M, Zeng L, Mauch R, Perkins M, Banduseela VC, Lieberman AP, Miller RA, Paulson HL, Albin RL.	J Neurosci. 2014 Nov 19;34(47):15658-68. doi: 10.1523/JNEUROSCI.1830-14.2014.	Tallaksen-Greene SJ	J Neurosci	2014	2014-11-21	PMC4236397		10.1523/JNEUROSCI.1830-14.2014	snell	GABA-A/BZD receptor binding ventral striatum (binding of radioligand)	No	Not applicable	Increased	Not applicable	Not applicable	Not applicable	Not applicable	Not applicable	Not applicable
25411494	Differential effects of delayed aging on phenotype and striatal pathology in a murine model of Huntington disease	Tallaksen-Greene SJ, Sadagurski M, Zeng L, Mauch R, Perkins M, Banduseela VC, Lieberman AP, Miller RA, Paulson HL, Albin RL.	J Neurosci. 2014 Nov 19;34(47):15658-68. doi: 10.1523/JNEUROSCI.1830-14.2014.	Tallaksen-Greene SJ	J Neurosci	2014	2014-11-21	PMC4236397		10.1523/JNEUROSCI.1830-14.2014	snell	GABA-A/BZD receptor binding substania nigra (binding of radioligand)	No	Not applicable	Increased	Not applicable	Not applicable	Not applicable	Not applicable	Not applicable	Not applicable
25411494	Differential effects of delayed aging on phenotype and striatal pathology in a murine model of Huntington disease	Tallaksen-Greene SJ, Sadagurski M, Zeng L, Mauch R, Perkins M, Banduseela VC, Lieberman AP, Miller RA, Paulson HL, Albin RL.	J Neurosci. 2014 Nov 19;34(47):15658-68. doi: 10.1523/JNEUROSCI.1830-14.2014.	Tallaksen-Greene SJ	J Neurosci	2014	2014-11-21	PMC4236397		10.1523/JNEUROSCI.1830-14.2014	snell	GABA-A/BZD receptor binding frontoparietal cortex (binding of radioligand)	No	Not applicable	Increased	Not applicable	Not applicable	Not applicable	Not applicable	Not applicable	Not applicable
25411494	Differential effects of delayed aging on phenotype and striatal pathology in a murine model of Huntington disease	Tallaksen-Greene SJ, Sadagurski M, Zeng L, Mauch R, Perkins M, Banduseela VC, Lieberman AP, Miller RA, Paulson HL, Albin RL.	J Neurosci. 2014 Nov 19;34(47):15658-68. doi: 10.1523/JNEUROSCI.1830-14.2014.	Tallaksen-Greene SJ	J Neurosci	2014	2014-11-21	PMC4236397		10.1523/JNEUROSCI.1830-14.2014	snell	GABA-A/BZD receptor binding hippocampus (binding of radioligand)	No	Not applicable	No effect	Not applicable	Not applicable	Not applicable	Not applicable	Not applicable	Not applicable
25411494	Differential effects of delayed aging on phenotype and striatal pathology in a murine model of Huntington disease	Tallaksen-Greene SJ, Sadagurski M, Zeng L, Mauch R, Perkins M, Banduseela VC, Lieberman AP, Miller RA, Paulson HL, Albin RL.	J Neurosci. 2014 Nov 19;34(47):15658-68. doi: 10.1523/JNEUROSCI.1830-14.2014.	Tallaksen-Greene SJ	J Neurosci	2014	2014-11-21	PMC4236397		10.1523/JNEUROSCI.1830-14.2014	snell	GABA-A/BZD receptor binding cerebellum (binding of radioligand)	No	Not applicable	Decreased	Not applicable	Not applicable	Not applicable	Not applicable	Not applicable	Not applicable
25411494	Differential effects of delayed aging on phenotype and striatal pathology in a murine model of Huntington disease	Tallaksen-Greene SJ, Sadagurski M, Zeng L, Mauch R, Perkins M, Banduseela VC, Lieberman AP, Miller RA, Paulson HL, Albin RL.	J Neurosci. 2014 Nov 19;34(47):15658-68. doi: 10.1523/JNEUROSCI.1830-14.2014.	Tallaksen-Greene SJ	J Neurosci	2014	2014-11-21	PMC4236397		10.1523/JNEUROSCI.1830-14.2014	snell	Striatal NII burden (quantification of NeuN stained neurons)	No	Not applicable	No effect	Not applicable	Not applicable	Not applicable	Not applicable	Not applicable	Not applicable
25411494	Differential effects of delayed aging on phenotype and striatal pathology in a murine model of Huntington disease	Tallaksen-Greene SJ, Sadagurski M, Zeng L, Mauch R, Perkins M, Banduseela VC, Lieberman AP, Miller RA, Paulson HL, Albin RL.	J Neurosci. 2014 Nov 19;34(47):15658-68. doi: 10.1523/JNEUROSCI.1830-14.2014.	Tallaksen-Greene SJ	J Neurosci	2014	2014-11-21	PMC4236397		10.1523/JNEUROSCI.1830-14.2014	snell	Nigral NII burden	No	Not applicable	No effect	Not applicable	Not applicable	Not applicable	Not applicable	Not applicable	Not applicable
25411494	Differential effects of delayed aging on phenotype and striatal pathology in a murine model of Huntington disease	Tallaksen-Greene SJ, Sadagurski M, Zeng L, Mauch R, Perkins M, Banduseela VC, Lieberman AP, Miller RA, Paulson HL, Albin RL.	J Neurosci. 2014 Nov 19;34(47):15658-68. doi: 10.1523/JNEUROSCI.1830-14.2014.	Tallaksen-Greene SJ	J Neurosci	2014	2014-11-21	PMC4236397		10.1523/JNEUROSCI.1830-14.2014	snell	Neuropil inclusions	No	Not applicable	No effect	Not applicable	Not applicable	Not applicable	Not applicable	Not applicable	Not applicable
25411494	Differential effects of delayed aging on phenotype and striatal pathology in a murine model of Huntington disease	Tallaksen-Greene SJ, Sadagurski M, Zeng L, Mauch R, Perkins M, Banduseela VC, Lieberman AP, Miller RA, Paulson HL, Albin RL.	J Neurosci. 2014 Nov 19;34(47):15658-68. doi: 10.1523/JNEUROSCI.1830-14.2014.	Tallaksen-Greene SJ	J Neurosci	2014	2014-11-21	PMC4236397		10.1523/JNEUROSCI.1830-14.2014	snell	Forebrain BDNF mRNA level	No	Not applicable	Decreased	Not applicable	Not applicable	Not applicable	Not applicable	Not applicable	Not applicable
18582556	Neuroendocrine inhibition of glucose production and resistance to cancer in dwarf mice	Alderman JM, Flurkey K, Brooks NL, Naik SB, Gutierrez JM, Srinivas U, Ziara KB, Jing L, Boysen G, Bronson R, Klebanov S, Chen X, Swenberg JA, Stridsberg M, Parker CE, Harrison DE, Combs TP.	Exp Gerontol. 2009 Jan-Feb;44(1-2):26-33. doi: 10.1016/j.exger.2008.05.014. Epub 2008 Jun 7.	Alderman JM	Exp Gerontol	2009	2008-06-28	PMC2872123	NIHMS200494	10.1016/j.exger.2008.05.014	snell	Total plasma glucose levels after glucose injection	No	Not applicable	Decreased	Not applicable	Not applicable	Not applicable	Not applicable	Not applicable	Not applicable
18582556	Neuroendocrine inhibition of glucose production and resistance to cancer in dwarf mice	Alderman JM, Flurkey K, Brooks NL, Naik SB, Gutierrez JM, Srinivas U, Ziara KB, Jing L, Boysen G, Bronson R, Klebanov S, Chen X, Swenberg JA, Stridsberg M, Parker CE, Harrison DE, Combs TP.	Exp Gerontol. 2009 Jan-Feb;44(1-2):26-33. doi: 10.1016/j.exger.2008.05.014. Epub 2008 Jun 7.	Alderman JM	Exp Gerontol	2009	2008-06-28	PMC2872123	NIHMS200494	10.1016/j.exger.2008.05.014	snell	Endogenous glucose levels	No	Not applicable	Decreased	Not applicable	Not applicable	Not applicable	Not applicable	Not applicable	Not applicable
18582556	Neuroendocrine inhibition of glucose production and resistance to cancer in dwarf mice	Alderman JM, Flurkey K, Brooks NL, Naik SB, Gutierrez JM, Srinivas U, Ziara KB, Jing L, Boysen G, Bronson R, Klebanov S, Chen X, Swenberg JA, Stridsberg M, Parker CE, Harrison DE, Combs TP.	Exp Gerontol. 2009 Jan-Feb;44(1-2):26-33. doi: 10.1016/j.exger.2008.05.014. Epub 2008 Jun 7.	Alderman JM	Exp Gerontol	2009	2008-06-28	PMC2872123	NIHMS200494	10.1016/j.exger.2008.05.014	snell	Percentage of mice with neoplastic lesions at time of death	Yes	Increased	Decreased	Yes	No	Not applicable	Not applicable	Not applicable	Not applicable
18582556	Neuroendocrine inhibition of glucose production and resistance to cancer in dwarf mice	Alderman JM, Flurkey K, Brooks NL, Naik SB, Gutierrez JM, Srinivas U, Ziara KB, Jing L, Boysen G, Bronson R, Klebanov S, Chen X, Swenberg JA, Stridsberg M, Parker CE, Harrison DE, Combs TP.	Exp Gerontol. 2009 Jan-Feb;44(1-2):26-33. doi: 10.1016/j.exger.2008.05.014. Epub 2008 Jun 7.	Alderman JM	Exp Gerontol	2009	2008-06-28	PMC2872123	NIHMS200494	10.1016/j.exger.2008.05.014	snell	Plasma adiponectin	No	Not applicable	Increased	Not applicable	Not applicable	Not applicable	Not applicable	Not applicable	Not applicable
18582556	Neuroendocrine inhibition of glucose production and resistance to cancer in dwarf mice	Alderman JM, Flurkey K, Brooks NL, Naik SB, Gutierrez JM, Srinivas U, Ziara KB, Jing L, Boysen G, Bronson R, Klebanov S, Chen X, Swenberg JA, Stridsberg M, Parker CE, Harrison DE, Combs TP.	Exp Gerontol. 2009 Jan-Feb;44(1-2):26-33. doi: 10.1016/j.exger.2008.05.014. Epub 2008 Jun 7.	Alderman JM	Exp Gerontol	2009	2008-06-28	PMC2872123	NIHMS200494	10.1016/j.exger.2008.05.014	snell	Chromogranin A plasma level	No	Not applicable	No effect	Not applicable	Not applicable	Not applicable	Not applicable	Not applicable	Not applicable
18582556	Neuroendocrine inhibition of glucose production and resistance to cancer in dwarf mice	Alderman JM, Flurkey K, Brooks NL, Naik SB, Gutierrez JM, Srinivas U, Ziara KB, Jing L, Boysen G, Bronson R, Klebanov S, Chen X, Swenberg JA, Stridsberg M, Parker CE, Harrison DE, Combs TP.	Exp Gerontol. 2009 Jan-Feb;44(1-2):26-33. doi: 10.1016/j.exger.2008.05.014. Epub 2008 Jun 7.	Alderman JM	Exp Gerontol	2009	2008-06-28	PMC2872123	NIHMS200494	10.1016/j.exger.2008.05.014	snell	Chromogranin B plasma level	No	Not applicable	Increased	Not applicable	Not applicable	Not applicable	Not applicable	Not applicable	Not applicable
18582556	Neuroendocrine inhibition of glucose production and resistance to cancer in dwarf mice	Alderman JM, Flurkey K, Brooks NL, Naik SB, Gutierrez JM, Srinivas U, Ziara KB, Jing L, Boysen G, Bronson R, Klebanov S, Chen X, Swenberg JA, Stridsberg M, Parker CE, Harrison DE, Combs TP.	Exp Gerontol. 2009 Jan-Feb;44(1-2):26-33. doi: 10.1016/j.exger.2008.05.014. Epub 2008 Jun 7.	Alderman JM	Exp Gerontol	2009	2008-06-28	PMC2872123	NIHMS200494	10.1016/j.exger.2008.05.014	snell	Secretogranin II plasma level	No	Not applicable	Increased	Not applicable	Not applicable	Not applicable	Not applicable	Not applicable	Not applicable
17964285	Lower levels of F2-isoprostanes in serum and livers of long-lived Ames dwarf mice	Choksi KB, Roberts LJ 2nd, DeFord JH, Rabek JP, Papaconstantinou J.	Biochem Biophys Res Commun. 2007 Dec 28;364(4):761-4. doi: 10.1016/j.bbrc.2007.10.100. Epub 2007 Oct 25.	Choksi KB	Biochem Biophys Res Commun	2007	2007-10-30	PMC2238179	NIHMS35092	10.1016/j.bbrc.2007.10.100	Ames	Serum F2-Isoprostane level	Yes	Increased	Decreased	Yes	No	Yes	Decreased	Yes	No
17964285	Lower levels of F2-isoprostanes in serum and livers of long-lived Ames dwarf mice	Choksi KB, Roberts LJ 2nd, DeFord JH, Rabek JP, Papaconstantinou J.	Biochem Biophys Res Commun. 2007 Dec 28;364(4):761-4. doi: 10.1016/j.bbrc.2007.10.100. Epub 2007 Oct 25.	Choksi KB	Biochem Biophys Res Commun	2007	2007-10-30	PMC2238179	NIHMS35092	10.1016/j.bbrc.2007.10.100	Ames	Liver F2-isoprostane levels	Yes	Increased	Decreased	Yes	No	Yes	Decreased	Yes	No
28596381	A dual agonist of farnesoid X receptor (FXR) and the G protein-coupled receptor TGR5, INT-767, reverses age-related kidney disease in mice	Wang XX, Luo Y, Wang D, Adorini L, Pruzanski M, Dobrinskikh E, Levi M.	J Biol Chem. 2017 Jul 21;292(29):12018-12024. doi: 10.1074/jbc.C117.794982. Epub 2017 Jun 8.	Wang XX	J Biol Chem	2017	2017-06-10	PMC5519354		10.1074/jbc.C117.794982	Ames	FXR mRNA level	No	Not applicable	Increased	Not applicable	Not applicable	Not applicable	Not applicable	Not applicable	Not applicable
28596381	A dual agonist of farnesoid X receptor (FXR) and the G protein-coupled receptor TGR5, INT-767, reverses age-related kidney disease in mice	Wang XX, Luo Y, Wang D, Adorini L, Pruzanski M, Dobrinskikh E, Levi M.	J Biol Chem. 2017 Jul 21;292(29):12018-12024. doi: 10.1074/jbc.C117.794982. Epub 2017 Jun 8.	Wang XX	J Biol Chem	2017	2017-06-10	PMC5519354		10.1074/jbc.C117.794982	Ames	TGR5 mRNA level	No	Not applicable	Increased	Not applicable	Not applicable	Not applicable	Not applicable	Not applicable	Not applicable
28596381	A dual agonist of farnesoid X receptor (FXR) and the G protein-coupled receptor TGR5, INT-767, reverses age-related kidney disease in mice	Wang XX, Luo Y, Wang D, Adorini L, Pruzanski M, Dobrinskikh E, Levi M.	J Biol Chem. 2017 Jul 21;292(29):12018-12024. doi: 10.1074/jbc.C117.794982. Epub 2017 Jun 8.	Wang XX	J Biol Chem	2017	2017-06-10	PMC5519354		10.1074/jbc.C117.794982	Ames	Nrf1 mRNA level	No	Not applicable	Increased	Not applicable	Not applicable	Not applicable	Not applicable	Not applicable	Not applicable
28596381	A dual agonist of farnesoid X receptor (FXR) and the G protein-coupled receptor TGR5, INT-767, reverses age-related kidney disease in mice	Wang XX, Luo Y, Wang D, Adorini L, Pruzanski M, Dobrinskikh E, Levi M.	J Biol Chem. 2017 Jul 21;292(29):12018-12024. doi: 10.1074/jbc.C117.794982. Epub 2017 Jun 8.	Wang XX	J Biol Chem	2017	2017-06-10	PMC5519354		10.1074/jbc.C117.794982	Ames	Sirt1 mRNA level	No	Not applicable	Increased	Not applicable	Not applicable	Not applicable	Not applicable	Not applicable	Not applicable
28596381	A dual agonist of farnesoid X receptor (FXR) and the G protein-coupled receptor TGR5, INT-767, reverses age-related kidney disease in mice	Wang XX, Luo Y, Wang D, Adorini L, Pruzanski M, Dobrinskikh E, Levi M.	J Biol Chem. 2017 Jul 21;292(29):12018-12024. doi: 10.1074/jbc.C117.794982. Epub 2017 Jun 8.	Wang XX	J Biol Chem	2017	2017-06-10	PMC5519354		10.1074/jbc.C117.794982	Ames	PGC1alpha mRNA level	No	Not applicable	Increased	Not applicable	Not applicable	Not applicable	Not applicable	Not applicable	Not applicable
28596381	A dual agonist of farnesoid X receptor (FXR) and the G protein-coupled receptor TGR5, INT-767, reverses age-related kidney disease in mice	Wang XX, Luo Y, Wang D, Adorini L, Pruzanski M, Dobrinskikh E, Levi M.	J Biol Chem. 2017 Jul 21;292(29):12018-12024. doi: 10.1074/jbc.C117.794982. Epub 2017 Jun 8.	Wang XX	J Biol Chem	2017	2017-06-10	PMC5519354		10.1074/jbc.C117.794982	Ames	Erralpha mRNA level	No	Not applicable	Increased	Not applicable	Not applicable	Not applicable	Not applicable	Not applicable	Not applicable
28596381	A dual agonist of farnesoid X receptor (FXR) and the G protein-coupled receptor TGR5, INT-767, reverses age-related kidney disease in mice	Wang XX, Luo Y, Wang D, Adorini L, Pruzanski M, Dobrinskikh E, Levi M.	J Biol Chem. 2017 Jul 21;292(29):12018-12024. doi: 10.1074/jbc.C117.794982. Epub 2017 Jun 8.	Wang XX	J Biol Chem	2017	2017-06-10	PMC5519354		10.1074/jbc.C117.794982	Ames	SIRT3 mRNA level	No	Not applicable	Increased	Not applicable	Not applicable	Not applicable	Not applicable	Not applicable	Not applicable
28596381	A dual agonist of farnesoid X receptor (FXR) and the G protein-coupled receptor TGR5, INT-767, reverses age-related kidney disease in mice	Wang XX, Luo Y, Wang D, Adorini L, Pruzanski M, Dobrinskikh E, Levi M.	J Biol Chem. 2017 Jul 21;292(29):12018-12024. doi: 10.1074/jbc.C117.794982. Epub 2017 Jun 8.	Wang XX	J Biol Chem	2017	2017-06-10	PMC5519354		10.1074/jbc.C117.794982	Ames	Cox4 mRNA level	No	Not applicable	Increased	Not applicable	Not applicable	Not applicable	Not applicable	Not applicable	Not applicable
28596381	A dual agonist of farnesoid X receptor (FXR) and the G protein-coupled receptor TGR5, INT-767, reverses age-related kidney disease in mice	Wang XX, Luo Y, Wang D, Adorini L, Pruzanski M, Dobrinskikh E, Levi M.	J Biol Chem. 2017 Jul 21;292(29):12018-12024. doi: 10.1074/jbc.C117.794982. Epub 2017 Jun 8.	Wang XX	J Biol Chem	2017	2017-06-10	PMC5519354		10.1074/jbc.C117.794982	Ames	LCAD mRNA level	No	Not applicable	Increased	Not applicable	Not applicable	Not applicable	Not applicable	Not applicable	Not applicable
19304940	Insulin sensitivity as a key mediator of growth hormone actions on longevity	Masternak MM, Panici JA, Bonkowski MS, Hughes LF, Bartke A.	J Gerontol A Biol Sci Med Sci. 2009 May;64(5):516-21. doi: 10.1093/gerona/glp024. Epub 2009 Mar 20.	Masternak MM	J Gerontol A Biol Sci Med Sci	2009	2009-03-24	PMC2667133		10.1093/gerona/glp024	Ames	Lifespan	Yes	Decreased	Increased	Yes	No	Not applicable	Not applicable	Not applicable	Not applicable
19304940	Insulin sensitivity as a key mediator of growth hormone actions on longevity	Masternak MM, Panici JA, Bonkowski MS, Hughes LF, Bartke A.	J Gerontol A Biol Sci Med Sci. 2009 May;64(5):516-21. doi: 10.1093/gerona/glp024. Epub 2009 Mar 20.	Masternak MM	J Gerontol A Biol Sci Med Sci	2009	2009-03-24	PMC2667133		10.1093/gerona/glp024	Ames	Insulin tolerance test	No	Not applicable	Decreased	Not applicable	Not applicable	Not applicable	Not applicable	Not applicable	Not applicable
19304940	Insulin sensitivity as a key mediator of growth hormone actions on longevity	Masternak MM, Panici JA, Bonkowski MS, Hughes LF, Bartke A.	J Gerontol A Biol Sci Med Sci. 2009 May;64(5):516-21. doi: 10.1093/gerona/glp024. Epub 2009 Mar 20.	Masternak MM	J Gerontol A Biol Sci Med Sci	2009	2009-03-24	PMC2667133		10.1093/gerona/glp024	GHR-KO	Lifespan	Yes	Decreased	Increased	Yes	No	Not applicable	Not applicable	Not applicable	Not applicable
19304940	Insulin sensitivity as a key mediator of growth hormone actions on longevity	Masternak MM, Panici JA, Bonkowski MS, Hughes LF, Bartke A.	J Gerontol A Biol Sci Med Sci. 2009 May;64(5):516-21. doi: 10.1093/gerona/glp024. Epub 2009 Mar 20.	Masternak MM	J Gerontol A Biol Sci Med Sci	2009	2009-03-24	PMC2667133		10.1093/gerona/glp024	GHR-KO	Insulin tolerance test	No	Not applicable	Decreased	Not applicable	Not applicable	Not applicable	Not applicable	Not applicable	Not applicable
24007921	Farnesoid X receptor directly regulates xenobiotic detoxification genes in the long-lived Little mice	Jiang Y, Jin J, Iakova P, Hernandez JC, Jawanmardi N, Sullivan E, Guo GL, Timchenko NA, Darlington GJ.	Mech Ageing Dev. 2013 Sep;134(9):407-15. doi: 10.1016/j.mad.2013.08.003. Epub 2013 Sep 2.	Jiang Y	Mech Ageing Dev	2013	2013-09-07	PMC3845407	NIHMS523001	10.1016/j.mad.2013.08.003	little	FXR protein level	No	Not applicable	Increased	Not applicable	Not applicable	Not applicable	Increased	Not applicable	Not applicable
24007921	Farnesoid X receptor directly regulates xenobiotic detoxification genes in the long-lived Little mice	Jiang Y, Jin J, Iakova P, Hernandez JC, Jawanmardi N, Sullivan E, Guo GL, Timchenko NA, Darlington GJ.	Mech Ageing Dev. 2013 Sep;134(9):407-15. doi: 10.1016/j.mad.2013.08.003. Epub 2013 Sep 2.	Jiang Y	Mech Ageing Dev	2013	2013-09-07	PMC3845407	NIHMS523001	10.1016/j.mad.2013.08.003	Little	FXR mRNA level	Not age sensitive	No effect	Increased	No	No	Yes	Decreased	No	No
33378746	The effects of early-life growth hormone intervention on tissue specific histone H3 modifications in long-lived Ames dwarf mice	Zhang F, Icyuz M, Bartke A, Sun LY.	Aging (Albany NY). 2020 Dec 28;13(2):1633-1648. doi: 10.18632/aging.202451. Epub 2020 Dec 28.	Zhang F	Aging (Albany NY)	2020	2020-12-30	PMC7880366		10.18632/aging.202451	Ames	Dnmt1 heaptic mRNA level	No	Not applicable	No effect (male)	Not applicable	Not applicable	Not applicable	Not applicable	Not applicable	Not applicable
33378746	The effects of early-life growth hormone intervention on tissue specific histone H3 modifications in long-lived Ames dwarf mice	Zhang F, Icyuz M, Bartke A, Sun LY.	Aging (Albany NY). 2020 Dec 28;13(2):1633-1648. doi: 10.18632/aging.202451. Epub 2020 Dec 28.	Zhang F	Aging (Albany NY)	2020	2020-12-30	PMC7880366		10.18632/aging.202451	Ames	Dnmt3alpha hepatic mRNA level	No	Not applicable	No effect	Not applicable	Not applicable	Not applicable	Not applicable	Not applicable	Not applicable
33378746	The effects of early-life growth hormone intervention on tissue specific histone H3 modifications in long-lived Ames dwarf mice	Zhang F, Icyuz M, Bartke A, Sun LY.	Aging (Albany NY). 2020 Dec 28;13(2):1633-1648. doi: 10.18632/aging.202451. Epub 2020 Dec 28.	Zhang F	Aging (Albany NY)	2020	2020-12-30	PMC7880366		10.18632/aging.202451	Ames	Dnmt3beta hepatic mRNA level	No	Not applicable	No effect (male)	Not applicable	Not applicable	Not applicable	Not applicable	Not applicable	Not applicable
33378746	The effects of early-life growth hormone intervention on tissue specific histone H3 modifications in long-lived Ames dwarf mice	Zhang F, Icyuz M, Bartke A, Sun LY.	Aging (Albany NY). 2020 Dec 28;13(2):1633-1648. doi: 10.18632/aging.202451. Epub 2020 Dec 28.	Zhang F	Aging (Albany NY)	2020	2020-12-30	PMC7880366		10.18632/aging.202451	Ames	Hepatic H3K4me3 protein level (western blot)	No	Not applicable	Decreased	Not applicable	Not applicable	Not applicable	Not applicable	Not applicable	Not applicable
33378746	The effects of early-life growth hormone intervention on tissue specific histone H3 modifications in long-lived Ames dwarf mice	Zhang F, Icyuz M, Bartke A, Sun LY.	Aging (Albany NY). 2020 Dec 28;13(2):1633-1648. doi: 10.18632/aging.202451. Epub 2020 Dec 28.	Zhang F	Aging (Albany NY)	2020	2020-12-30	PMC7880366		10.18632/aging.202451	Ames	Hepatic H3K27me3 protein level (western blot)	No	Not applicable	No effect	Not applicable	Not applicable	Not applicable	Not applicable	Not applicable	Not applicable
33378746	The effects of early-life growth hormone intervention on tissue specific histone H3 modifications in long-lived Ames dwarf mice	Zhang F, Icyuz M, Bartke A, Sun LY.	Aging (Albany NY). 2020 Dec 28;13(2):1633-1648. doi: 10.18632/aging.202451. Epub 2020 Dec 28.	Zhang F	Aging (Albany NY)	2020	2020-12-30	PMC7880366		10.18632/aging.202451	Ames	Hepatic EZh2 mRNA level	No	Not applicable	No effect	Not applicable	Not applicable	Not applicable	Not applicable	Not applicable	Not applicable
33378746	The effects of early-life growth hormone intervention on tissue specific histone H3 modifications in long-lived Ames dwarf mice	Zhang F, Icyuz M, Bartke A, Sun LY.	Aging (Albany NY). 2020 Dec 28;13(2):1633-1648. doi: 10.18632/aging.202451. Epub 2020 Dec 28.	Zhang F	Aging (Albany NY)	2020	2020-12-30	PMC7880366		10.18632/aging.202451	Ames	Dnmt1 brain mRNA level	No	Not applicable	No effect	Not applicable	Not applicable	Not applicable	Not applicable	Not applicable	Not applicable
33378746	The effects of early-life growth hormone intervention on tissue specific histone H3 modifications in long-lived Ames dwarf mice	Zhang F, Icyuz M, Bartke A, Sun LY.	Aging (Albany NY). 2020 Dec 28;13(2):1633-1648. doi: 10.18632/aging.202451. Epub 2020 Dec 28.	Zhang F	Aging (Albany NY)	2020	2020-12-30	PMC7880366		10.18632/aging.202451	Ames	Dnmt3alpha brain mRNA level	No	Not applicable	No effect	Not applicable	Not applicable	Not applicable	Not applicable	Not applicable	Not applicable
33378746	The effects of early-life growth hormone intervention on tissue specific histone H3 modifications in long-lived Ames dwarf mice	Zhang F, Icyuz M, Bartke A, Sun LY.	Aging (Albany NY). 2020 Dec 28;13(2):1633-1648. doi: 10.18632/aging.202451. Epub 2020 Dec 28.	Zhang F	Aging (Albany NY)	2020	2020-12-30	PMC7880366		10.18632/aging.202451	Ames	Dnmt3beta brain mRNA level	No	Not applicable	No effect	Not applicable	Not applicable	Not applicable	Not applicable	Not applicable	Not applicable
33378746	The effects of early-life growth hormone intervention on tissue specific histone H3 modifications in long-lived Ames dwarf mice	Zhang F, Icyuz M, Bartke A, Sun LY.	Aging (Albany NY). 2020 Dec 28;13(2):1633-1648. doi: 10.18632/aging.202451. Epub 2020 Dec 28.	Zhang F	Aging (Albany NY)	2020	2020-12-30	PMC7880366		10.18632/aging.202451	Ames	Brain H3K4me3 protein level (western blot)	No	Not applicable	Decreased	Not applicable	Not applicable	Not applicable	Not applicable	Not applicable	Not applicable
33378746	The effects of early-life growth hormone intervention on tissue specific histone H3 modifications in long-lived Ames dwarf mice	Zhang F, Icyuz M, Bartke A, Sun LY.	Aging (Albany NY). 2020 Dec 28;13(2):1633-1648. doi: 10.18632/aging.202451. Epub 2020 Dec 28.	Zhang F	Aging (Albany NY)	2020	2020-12-30	PMC7880366		10.18632/aging.202451	Ames	Brain H3K27me3 protein level (western blot)	No	Not applicable	Increased	Not applicable	Not applicable	Not applicable	Not applicable	Not applicable	Not applicable
33378746	The effects of early-life growth hormone intervention on tissue specific histone H3 modifications in long-lived Ames dwarf mice	Zhang F, Icyuz M, Bartke A, Sun LY.	Aging (Albany NY). 2020 Dec 28;13(2):1633-1648. doi: 10.18632/aging.202451. Epub 2020 Dec 28.	Zhang F	Aging (Albany NY)	2020	2020-12-30	PMC7880366		10.18632/aging.202451	Ames	Brain EZh2 mRNa level	No	Not applicable	Increased	Not applicable	Not applicable	Not applicable	Not applicable	Not applicable	Not applicable
33378746	The effects of early-life growth hormone intervention on tissue specific histone H3 modifications in long-lived Ames dwarf mice	Zhang F, Icyuz M, Bartke A, Sun LY.	Aging (Albany NY). 2020 Dec 28;13(2):1633-1648. doi: 10.18632/aging.202451. Epub 2020 Dec 28.	Zhang F	Aging (Albany NY)	2020	2020-12-30	PMC7880366		10.18632/aging.202451	Ames	Hepatic H3K9ac mRNA level (?)	No	Not applicable	No effect	Not applicable	Not applicable	Not applicable	Not applicable	Not applicable	Not applicable
33378746	The effects of early-life growth hormone intervention on tissue specific histone H3 modifications in long-lived Ames dwarf mice	Zhang F, Icyuz M, Bartke A, Sun LY.	Aging (Albany NY). 2020 Dec 28;13(2):1633-1648. doi: 10.18632/aging.202451. Epub 2020 Dec 28.	Zhang F	Aging (Albany NY)	2020	2020-12-30	PMC7880366		10.18632/aging.202451	Ames	Hepatic H3K14ac	No	Not applicable	No effect	Not applicable	Not applicable	Not applicable	Not applicable	Not applicable	Not applicable
33378746	The effects of early-life growth hormone intervention on tissue specific histone H3 modifications in long-lived Ames dwarf mice	Zhang F, Icyuz M, Bartke A, Sun LY.	Aging (Albany NY). 2020 Dec 28;13(2):1633-1648. doi: 10.18632/aging.202451. Epub 2020 Dec 28.	Zhang F	Aging (Albany NY)	2020	2020-12-30	PMC7880366		10.18632/aging.202451	Ames	Hepatic H3K18ac	No	Not applicable	No effect	Not applicable	Not applicable	Not applicable	Not applicable	Not applicable	Not applicable
33378746	The effects of early-life growth hormone intervention on tissue specific histone H3 modifications in long-lived Ames dwarf mice	Zhang F, Icyuz M, Bartke A, Sun LY.	Aging (Albany NY). 2020 Dec 28;13(2):1633-1648. doi: 10.18632/aging.202451. Epub 2020 Dec 28.	Zhang F	Aging (Albany NY)	2020	2020-12-30	PMC7880366		10.18632/aging.202451	Ames	Hepatic H3K27ac	No	Not applicable	No effect	Not applicable	Not applicable	Not applicable	Not applicable	Not applicable	Not applicable
33378746	The effects of early-life growth hormone intervention on tissue specific histone H3 modifications in long-lived Ames dwarf mice	Zhang F, Icyuz M, Bartke A, Sun LY.	Aging (Albany NY). 2020 Dec 28;13(2):1633-1648. doi: 10.18632/aging.202451. Epub 2020 Dec 28.	Zhang F	Aging (Albany NY)	2020	2020-12-30	PMC7880366		10.18632/aging.202451	Ames	HepaticH3K56ac	No	Not applicable	No effect	Not applicable	Not applicable	Not applicable	Not applicable	Not applicable	Not applicable
33378746	The effects of early-life growth hormone intervention on tissue specific histone H3 modifications in long-lived Ames dwarf mice	Zhang F, Icyuz M, Bartke A, Sun LY.	Aging (Albany NY). 2020 Dec 28;13(2):1633-1648. doi: 10.18632/aging.202451. Epub 2020 Dec 28.	Zhang F	Aging (Albany NY)	2020	2020-12-30	PMC7880366		10.18632/aging.202451	Ames	Brain H3K9ac levels	No	Not applicable	Decreased	Not applicable	Not applicable	Not applicable	Not applicable	Not applicable	Not applicable
33378746	The effects of early-life growth hormone intervention on tissue specific histone H3 modifications in long-lived Ames dwarf mice	Zhang F, Icyuz M, Bartke A, Sun LY.	Aging (Albany NY). 2020 Dec 28;13(2):1633-1648. doi: 10.18632/aging.202451. Epub 2020 Dec 28.	Zhang F	Aging (Albany NY)	2020	2020-12-30	PMC7880366		10.18632/aging.202451	Ames	Brain H3K14ac	No	Not applicable	Decreased	Not applicable	Not applicable	Not applicable	Not applicable	Not applicable	Not applicable
33378746	The effects of early-life growth hormone intervention on tissue specific histone H3 modifications in long-lived Ames dwarf mice	Zhang F, Icyuz M, Bartke A, Sun LY.	Aging (Albany NY). 2020 Dec 28;13(2):1633-1648. doi: 10.18632/aging.202451. Epub 2020 Dec 28.	Zhang F	Aging (Albany NY)	2020	2020-12-30	PMC7880366		10.18632/aging.202451	Ames	Brain H3K18ac	No	Not applicable	Decreased	Not applicable	Not applicable	Not applicable	Not applicable	Not applicable	Not applicable
33378746	The effects of early-life growth hormone intervention on tissue specific histone H3 modifications in long-lived Ames dwarf mice	Zhang F, Icyuz M, Bartke A, Sun LY.	Aging (Albany NY). 2020 Dec 28;13(2):1633-1648. doi: 10.18632/aging.202451. Epub 2020 Dec 28.	Zhang F	Aging (Albany NY)	2020	2020-12-30	PMC7880366		10.18632/aging.202451	Ames	Brain H3K27ac	No	Not applicable	Decreased (male)	Not applicable	Not applicable	Not applicable	Not applicable	Not applicable	Not applicable
33378746	The effects of early-life growth hormone intervention on tissue specific histone H3 modifications in long-lived Ames dwarf mice	Zhang F, Icyuz M, Bartke A, Sun LY.	Aging (Albany NY). 2020 Dec 28;13(2):1633-1648. doi: 10.18632/aging.202451. Epub 2020 Dec 28.	Zhang F	Aging (Albany NY)	2020	2020-12-30	PMC7880366		10.18632/aging.202451	Ames	BrainH3K56ac	No	Not applicable	No effect	Not applicable	Not applicable	Not applicable	Not applicable	Not applicable	Not applicable
33378746	The effects of early-life growth hormone intervention on tissue specific histone H3 modifications in long-lived Ames dwarf mice	Zhang F, Icyuz M, Bartke A, Sun LY.	Aging (Albany NY). 2020 Dec 28;13(2):1633-1648. doi: 10.18632/aging.202451. Epub 2020 Dec 28.	Zhang F	Aging (Albany NY)	2020	2020-12-30	PMC7880366		10.18632/aging.202451	Ames	White adipose tissue H3K18ac	No	Not applicable	Increased (male)	Not applicable	Not applicable	Not applicable	Not applicable	Not applicable	Not applicable
33378746	The effects of early-life growth hormone intervention on tissue specific histone H3 modifications in long-lived Ames dwarf mice	Zhang F, Icyuz M, Bartke A, Sun LY.	Aging (Albany NY). 2020 Dec 28;13(2):1633-1648. doi: 10.18632/aging.202451. Epub 2020 Dec 28.	Zhang F	Aging (Albany NY)	2020	2020-12-30	PMC7880366		10.18632/aging.202451	Ames	White adipose tissue H3K9ac levels	No	Not applicable	Decreased	Not applicable	Not applicable	Not applicable	Not applicable	Not applicable	Not applicable
33378746	The effects of early-life growth hormone intervention on tissue specific histone H3 modifications in long-lived Ames dwarf mice	Zhang F, Icyuz M, Bartke A, Sun LY.	Aging (Albany NY). 2020 Dec 28;13(2):1633-1648. doi: 10.18632/aging.202451. Epub 2020 Dec 28.	Zhang F	Aging (Albany NY)	2020	2020-12-30	PMC7880366		10.18632/aging.202451	Ames	White adipose tissue H3K14ac	No	Not applicable	No effect	Not applicable	Not applicable	Not applicable	Not applicable	Not applicable	Not applicable
33378746	The effects of early-life growth hormone intervention on tissue specific histone H3 modifications in long-lived Ames dwarf mice	Zhang F, Icyuz M, Bartke A, Sun LY.	Aging (Albany NY). 2020 Dec 28;13(2):1633-1648. doi: 10.18632/aging.202451. Epub 2020 Dec 28.	Zhang F	Aging (Albany NY)	2020	2020-12-30	PMC7880366		10.18632/aging.202451	Ames	White adipose tissue H3K27ac	No	Not applicable	No effect	Not applicable	Not applicable	Not applicable	Not applicable	Not applicable	Not applicable
23873966	Age-related and depot-specific changes in white adipose tissue of growth hormone receptor-null mice	Sackmann-Sala L, Berryman DE, Lubbers ER, Zhang H, Vesel CB, Troike KM, Gosney ES, List EO, Kopchick JJ.	J Gerontol A Biol Sci Med Sci. 2014 Jan;69(1):34-43. doi: 10.1093/gerona/glt110. Epub 2013 Jul 20.	Sackmann-Sala L	J Gerontol A Biol Sci Med Sci	2014	2013-07-23	PMC3859361		10.1093/gerona/glt110	GHR-KO	Body weight	No	Not applicable	Decreased	Not applicable	Not applicable	Not applicable	Not applicable	Not applicable	Not applicable
23873966	Age-related and depot-specific changes in white adipose tissue of growth hormone receptor-null mice	Sackmann-Sala L, Berryman DE, Lubbers ER, Zhang H, Vesel CB, Troike KM, Gosney ES, List EO, Kopchick JJ.	J Gerontol A Biol Sci Med Sci. 2014 Jan;69(1):34-43. doi: 10.1093/gerona/glt110. Epub 2013 Jul 20.	Sackmann-Sala L	J Gerontol A Biol Sci Med Sci	2014	2013-07-23	PMC3859361		10.1093/gerona/glt110	GHR-KO	Fat mass	No	Not applicable	No effect	Not applicable	Not applicable	Not applicable	Not applicable	Not applicable	Not applicable
23873966	Age-related and depot-specific changes in white adipose tissue of growth hormone receptor-null mice	Sackmann-Sala L, Berryman DE, Lubbers ER, Zhang H, Vesel CB, Troike KM, Gosney ES, List EO, Kopchick JJ.	J Gerontol A Biol Sci Med Sci. 2014 Jan;69(1):34-43. doi: 10.1093/gerona/glt110. Epub 2013 Jul 20.	Sackmann-Sala L	J Gerontol A Biol Sci Med Sci	2014	2013-07-23	PMC3859361		10.1093/gerona/glt110	GHR-KO	Percent fat mass	No	Not applicable	Increased	Not applicable	Not applicable	Not applicable	Not applicable	Not applicable	Not applicable
23873966	Age-related and depot-specific changes in white adipose tissue of growth hormone receptor-null mice	Sackmann-Sala L, Berryman DE, Lubbers ER, Zhang H, Vesel CB, Troike KM, Gosney ES, List EO, Kopchick JJ.	J Gerontol A Biol Sci Med Sci. 2014 Jan;69(1):34-43. doi: 10.1093/gerona/glt110. Epub 2013 Jul 20.	Sackmann-Sala L	J Gerontol A Biol Sci Med Sci	2014	2013-07-23	PMC3859361		10.1093/gerona/glt110	GHR-KO	Lean mass	No	Not applicable	Decreased	Not applicable	Not applicable	Not applicable	Not applicable	Not applicable	Not applicable
23873966	Age-related and depot-specific changes in white adipose tissue of growth hormone receptor-null mice	Sackmann-Sala L, Berryman DE, Lubbers ER, Zhang H, Vesel CB, Troike KM, Gosney ES, List EO, Kopchick JJ.	J Gerontol A Biol Sci Med Sci. 2014 Jan;69(1):34-43. doi: 10.1093/gerona/glt110. Epub 2013 Jul 20.	Sackmann-Sala L	J Gerontol A Biol Sci Med Sci	2014	2013-07-23	PMC3859361		10.1093/gerona/glt110	GHR-KO	Percent lean mass	No	Not applicable	Decreased	Not applicable	Not applicable	Not applicable	Not applicable	Not applicable	Not applicable
23873966	Age-related and depot-specific changes in white adipose tissue of growth hormone receptor-null mice	Sackmann-Sala L, Berryman DE, Lubbers ER, Zhang H, Vesel CB, Troike KM, Gosney ES, List EO, Kopchick JJ.	J Gerontol A Biol Sci Med Sci. 2014 Jan;69(1):34-43. doi: 10.1093/gerona/glt110. Epub 2013 Jul 20.	Sackmann-Sala L	J Gerontol A Biol Sci Med Sci	2014	2013-07-23	PMC3859361		10.1093/gerona/glt110	GHR-KO	Insulin	No	Not applicable	Decreased	Not applicable	Not applicable	Not applicable	Not applicable	Not applicable	Not applicable
23873966	Age-related and depot-specific changes in white adipose tissue of growth hormone receptor-null mice	Sackmann-Sala L, Berryman DE, Lubbers ER, Zhang H, Vesel CB, Troike KM, Gosney ES, List EO, Kopchick JJ.	J Gerontol A Biol Sci Med Sci. 2014 Jan;69(1):34-43. doi: 10.1093/gerona/glt110. Epub 2013 Jul 20.	Sackmann-Sala L	J Gerontol A Biol Sci Med Sci	2014	2013-07-23	PMC3859361		10.1093/gerona/glt110	GHR-KO	Leptin	No	Not applicable	No effect	Not applicable	Not applicable	Not applicable	Not applicable	Not applicable	Not applicable
23873966	Age-related and depot-specific changes in white adipose tissue of growth hormone receptor-null mice	Sackmann-Sala L, Berryman DE, Lubbers ER, Zhang H, Vesel CB, Troike KM, Gosney ES, List EO, Kopchick JJ.	J Gerontol A Biol Sci Med Sci. 2014 Jan;69(1):34-43. doi: 10.1093/gerona/glt110. Epub 2013 Jul 20.	Sackmann-Sala L	J Gerontol A Biol Sci Med Sci	2014	2013-07-23	PMC3859361		10.1093/gerona/glt110	GHR-KO	Total adiponectin	No	Not applicable	Increased	Not applicable	Not applicable	Not applicable	Not applicable	Not applicable	Not applicable
23873966	Age-related and depot-specific changes in white adipose tissue of growth hormone receptor-null mice	Sackmann-Sala L, Berryman DE, Lubbers ER, Zhang H, Vesel CB, Troike KM, Gosney ES, List EO, Kopchick JJ.	J Gerontol A Biol Sci Med Sci. 2014 Jan;69(1):34-43. doi: 10.1093/gerona/glt110. Epub 2013 Jul 20.	Sackmann-Sala L	J Gerontol A Biol Sci Med Sci	2014	2013-07-23	PMC3859361		10.1093/gerona/glt110	GHR-KO	HMW adiponectin	No	Not applicable	Increased	Not applicable	Not applicable	Not applicable	Not applicable	Not applicable	Not applicable
23873966	Age-related and depot-specific changes in white adipose tissue of growth hormone receptor-null mice	Sackmann-Sala L, Berryman DE, Lubbers ER, Zhang H, Vesel CB, Troike KM, Gosney ES, List EO, Kopchick JJ.	J Gerontol A Biol Sci Med Sci. 2014 Jan;69(1):34-43. doi: 10.1093/gerona/glt110. Epub 2013 Jul 20.	Sackmann-Sala L	J Gerontol A Biol Sci Med Sci	2014	2013-07-23	PMC3859361		10.1093/gerona/glt110	GHR-KO	HMW/total adiponection	No	Not applicable	No effect	Not applicable	Not applicable	Not applicable	Not applicable	Not applicable	Not applicable
23873966	Age-related and depot-specific changes in white adipose tissue of growth hormone receptor-null mice	Sackmann-Sala L, Berryman DE, Lubbers ER, Zhang H, Vesel CB, Troike KM, Gosney ES, List EO, Kopchick JJ.	J Gerontol A Biol Sci Med Sci. 2014 Jan;69(1):34-43. doi: 10.1093/gerona/glt110. Epub 2013 Jul 20.	Sackmann-Sala L	J Gerontol A Biol Sci Med Sci	2014	2013-07-23	PMC3859361		10.1093/gerona/glt110	GHR-KO	Total diponection/leptin	No	Not applicable	Decreased	Not applicable	Not applicable	Not applicable	Not applicable	Not applicable	Not applicable
23873966	Age-related and depot-specific changes in white adipose tissue of growth hormone receptor-null mice	Sackmann-Sala L, Berryman DE, Lubbers ER, Zhang H, Vesel CB, Troike KM, Gosney ES, List EO, Kopchick JJ.	J Gerontol A Biol Sci Med Sci. 2014 Jan;69(1):34-43. doi: 10.1093/gerona/glt110. Epub 2013 Jul 20.	Sackmann-Sala L	J Gerontol A Biol Sci Med Sci	2014	2013-07-23	PMC3859361		10.1093/gerona/glt110	GHR-KO	WAT depot weight Inguinal	No	Not applicable	Increased	Not applicable	Not applicable	Not applicable	Not applicable	Not applicable	Not applicable
23873966	Age-related and depot-specific changes in white adipose tissue of growth hormone receptor-null mice	Sackmann-Sala L, Berryman DE, Lubbers ER, Zhang H, Vesel CB, Troike KM, Gosney ES, List EO, Kopchick JJ.	J Gerontol A Biol Sci Med Sci. 2014 Jan;69(1):34-43. doi: 10.1093/gerona/glt110. Epub 2013 Jul 20.	Sackmann-Sala L	J Gerontol A Biol Sci Med Sci	2014	2013-07-23	PMC3859361		10.1093/gerona/glt110	GHR-KO	WAT depot weight retroperitoneal	No	Not applicable	No effect	Not applicable	Not applicable	Not applicable	Not applicable	Not applicable	Not applicable
23873966	Age-related and depot-specific changes in white adipose tissue of growth hormone receptor-null mice	Sackmann-Sala L, Berryman DE, Lubbers ER, Zhang H, Vesel CB, Troike KM, Gosney ES, List EO, Kopchick JJ.	J Gerontol A Biol Sci Med Sci. 2014 Jan;69(1):34-43. doi: 10.1093/gerona/glt110. Epub 2013 Jul 20.	Sackmann-Sala L	J Gerontol A Biol Sci Med Sci	2014	2013-07-23	PMC3859361		10.1093/gerona/glt110	GHR-KO	WAT depot weight mesenteric	No	Not applicable	Decreased	Not applicable	Not applicable	Not applicable	Not applicable	Not applicable	Not applicable
23873966	Age-related and depot-specific changes in white adipose tissue of growth hormone receptor-null mice	Sackmann-Sala L, Berryman DE, Lubbers ER, Zhang H, Vesel CB, Troike KM, Gosney ES, List EO, Kopchick JJ.	J Gerontol A Biol Sci Med Sci. 2014 Jan;69(1):34-43. doi: 10.1093/gerona/glt110. Epub 2013 Jul 20.	Sackmann-Sala L	J Gerontol A Biol Sci Med Sci	2014	2013-07-23	PMC3859361		10.1093/gerona/glt110	GHR-KO	WAT depot weight epididymal	No	Not applicable	Decreased	Not applicable	Not applicable	Not applicable	Not applicable	Not applicable	Not applicable
23873966	Age-related and depot-specific changes in white adipose tissue of growth hormone receptor-null mice	Sackmann-Sala L, Berryman DE, Lubbers ER, Zhang H, Vesel CB, Troike KM, Gosney ES, List EO, Kopchick JJ.	J Gerontol A Biol Sci Med Sci. 2014 Jan;69(1):34-43. doi: 10.1093/gerona/glt110. Epub 2013 Jul 20.	Sackmann-Sala L	J Gerontol A Biol Sci Med Sci	2014	2013-07-23	PMC3859361		10.1093/gerona/glt110	GHR-KO	Percent depot weight inguinal	No	Not applicable	Increased	Not applicable	Not applicable	Not applicable	Not applicable	Not applicable	Not applicable
23873966	Age-related and depot-specific changes in white adipose tissue of growth hormone receptor-null mice	Sackmann-Sala L, Berryman DE, Lubbers ER, Zhang H, Vesel CB, Troike KM, Gosney ES, List EO, Kopchick JJ.	J Gerontol A Biol Sci Med Sci. 2014 Jan;69(1):34-43. doi: 10.1093/gerona/glt110. Epub 2013 Jul 20.	Sackmann-Sala L	J Gerontol A Biol Sci Med Sci	2014	2013-07-23	PMC3859361		10.1093/gerona/glt110	GHR-KO	Percent depot weight retroperitoneal	No	Not applicable	Increased	Not applicable	Not applicable	Not applicable	Not applicable	Not applicable	Not applicable
23873966	Age-related and depot-specific changes in white adipose tissue of growth hormone receptor-null mice	Sackmann-Sala L, Berryman DE, Lubbers ER, Zhang H, Vesel CB, Troike KM, Gosney ES, List EO, Kopchick JJ.	J Gerontol A Biol Sci Med Sci. 2014 Jan;69(1):34-43. doi: 10.1093/gerona/glt110. Epub 2013 Jul 20.	Sackmann-Sala L	J Gerontol A Biol Sci Med Sci	2014	2013-07-23	PMC3859361		10.1093/gerona/glt110	GHR-KO	Percent depot weight mesenteric	No	Not applicable	No effect	Not applicable	Not applicable	Not applicable	Not applicable	Not applicable	Not applicable
23873966	Age-related and depot-specific changes in white adipose tissue of growth hormone receptor-null mice	Sackmann-Sala L, Berryman DE, Lubbers ER, Zhang H, Vesel CB, Troike KM, Gosney ES, List EO, Kopchick JJ.	J Gerontol A Biol Sci Med Sci. 2014 Jan;69(1):34-43. doi: 10.1093/gerona/glt110. Epub 2013 Jul 20.	Sackmann-Sala L	J Gerontol A Biol Sci Med Sci	2014	2013-07-23	PMC3859361		10.1093/gerona/glt110	GHR-KO	Percent depot weight epididymal	No	Not applicable	No effect	Not applicable	Not applicable	Not applicable	Not applicable	Not applicable	Not applicable
23873966	Age-related and depot-specific changes in white adipose tissue of growth hormone receptor-null mice	Sackmann-Sala L, Berryman DE, Lubbers ER, Zhang H, Vesel CB, Troike KM, Gosney ES, List EO, Kopchick JJ.	J Gerontol A Biol Sci Med Sci. 2014 Jan;69(1):34-43. doi: 10.1093/gerona/glt110. Epub 2013 Jul 20.	Sackmann-Sala L	J Gerontol A Biol Sci Med Sci	2014	2013-07-23	PMC3859361		10.1093/gerona/glt110	GHR-KO	Protein content Inguinal	No	Not applicable	Decreased	Not applicable	Not applicable	Not applicable	Not applicable	Not applicable	Not applicable
23873966	Age-related and depot-specific changes in white adipose tissue of growth hormone receptor-null mice	Sackmann-Sala L, Berryman DE, Lubbers ER, Zhang H, Vesel CB, Troike KM, Gosney ES, List EO, Kopchick JJ.	J Gerontol A Biol Sci Med Sci. 2014 Jan;69(1):34-43. doi: 10.1093/gerona/glt110. Epub 2013 Jul 20.	Sackmann-Sala L	J Gerontol A Biol Sci Med Sci	2014	2013-07-23	PMC3859361		10.1093/gerona/glt110	GHR-KO	Protein content Retroperitoneal	No	Not applicable	Decreased	Not applicable	Not applicable	Not applicable	Not applicable	Not applicable	Not applicable
23873966	Age-related and depot-specific changes in white adipose tissue of growth hormone receptor-null mice	Sackmann-Sala L, Berryman DE, Lubbers ER, Zhang H, Vesel CB, Troike KM, Gosney ES, List EO, Kopchick JJ.	J Gerontol A Biol Sci Med Sci. 2014 Jan;69(1):34-43. doi: 10.1093/gerona/glt110. Epub 2013 Jul 20.	Sackmann-Sala L	J Gerontol A Biol Sci Med Sci	2014	2013-07-23	PMC3859361		10.1093/gerona/glt110	GHR-KO	Protein content Mesenteric	No	Not applicable	Decreased	Not applicable	Not applicable	Not applicable	Not applicable	Not applicable	Not applicable
23873966	Age-related and depot-specific changes in white adipose tissue of growth hormone receptor-null mice	Sackmann-Sala L, Berryman DE, Lubbers ER, Zhang H, Vesel CB, Troike KM, Gosney ES, List EO, Kopchick JJ.	J Gerontol A Biol Sci Med Sci. 2014 Jan;69(1):34-43. doi: 10.1093/gerona/glt110. Epub 2013 Jul 20.	Sackmann-Sala L	J Gerontol A Biol Sci Med Sci	2014	2013-07-23	PMC3859361		10.1093/gerona/glt110	GHR-KO	Protein content Epididymal	No	Not applicable	No effect	Not applicable	Not applicable	Not applicable	Not applicable	Not applicable	Not applicable
23873966	Age-related and depot-specific changes in white adipose tissue of growth hormone receptor-null mice	Sackmann-Sala L, Berryman DE, Lubbers ER, Zhang H, Vesel CB, Troike KM, Gosney ES, List EO, Kopchick JJ.	J Gerontol A Biol Sci Med Sci. 2014 Jan;69(1):34-43. doi: 10.1093/gerona/glt110. Epub 2013 Jul 20.	Sackmann-Sala L	J Gerontol A Biol Sci Med Sci	2014	2013-07-23	PMC3859361		10.1093/gerona/glt110	GHR-KO	Mean adipocyte area Inguinal	No	Not applicable	Increased	Not applicable	Not applicable	Not applicable	Not applicable	Not applicable	Not applicable
23873966	Age-related and depot-specific changes in white adipose tissue of growth hormone receptor-null mice	Sackmann-Sala L, Berryman DE, Lubbers ER, Zhang H, Vesel CB, Troike KM, Gosney ES, List EO, Kopchick JJ.	J Gerontol A Biol Sci Med Sci. 2014 Jan;69(1):34-43. doi: 10.1093/gerona/glt110. Epub 2013 Jul 20.	Sackmann-Sala L	J Gerontol A Biol Sci Med Sci	2014	2013-07-23	PMC3859361		10.1093/gerona/glt110	GHR-KO	Mean adipocyte area Retroperitoneal	No	Not applicable	No effect	Not applicable	Not applicable	Not applicable	Not applicable	Not applicable	Not applicable
23873966	Age-related and depot-specific changes in white adipose tissue of growth hormone receptor-null mice	Sackmann-Sala L, Berryman DE, Lubbers ER, Zhang H, Vesel CB, Troike KM, Gosney ES, List EO, Kopchick JJ.	J Gerontol A Biol Sci Med Sci. 2014 Jan;69(1):34-43. doi: 10.1093/gerona/glt110. Epub 2013 Jul 20.	Sackmann-Sala L	J Gerontol A Biol Sci Med Sci	2014	2013-07-23	PMC3859361		10.1093/gerona/glt110	GHR-KO	Mean adipocyte area Mesenteric	No	Not applicable	No effect	Not applicable	Not applicable	Not applicable	Not applicable	Not applicable	Not applicable
23873966	Age-related and depot-specific changes in white adipose tissue of growth hormone receptor-null mice	Sackmann-Sala L, Berryman DE, Lubbers ER, Zhang H, Vesel CB, Troike KM, Gosney ES, List EO, Kopchick JJ.	J Gerontol A Biol Sci Med Sci. 2014 Jan;69(1):34-43. doi: 10.1093/gerona/glt110. Epub 2013 Jul 20.	Sackmann-Sala L	J Gerontol A Biol Sci Med Sci	2014	2013-07-23	PMC3859361		10.1093/gerona/glt110	GHR-KO	Mean adipocyte area Epididymal	No	Not applicable	No effect	Not applicable	Not applicable	Not applicable	Not applicable	Not applicable	Not applicable
23873966	Age-related and depot-specific changes in white adipose tissue of growth hormone receptor-null mice	Sackmann-Sala L, Berryman DE, Lubbers ER, Zhang H, Vesel CB, Troike KM, Gosney ES, List EO, Kopchick JJ.	J Gerontol A Biol Sci Med Sci. 2014 Jan;69(1):34-43. doi: 10.1093/gerona/glt110. Epub 2013 Jul 20.	Sackmann-Sala L	J Gerontol A Biol Sci Med Sci	2014	2013-07-23	PMC3859361		10.1093/gerona/glt110	GHR-KO	Adipocyte number Inguinal	No	Not applicable	Decreased	Not applicable	Not applicable	Not applicable	Not applicable	Not applicable	Not applicable
23873966	Age-related and depot-specific changes in white adipose tissue of growth hormone receptor-null mice	Sackmann-Sala L, Berryman DE, Lubbers ER, Zhang H, Vesel CB, Troike KM, Gosney ES, List EO, Kopchick JJ.	J Gerontol A Biol Sci Med Sci. 2014 Jan;69(1):34-43. doi: 10.1093/gerona/glt110. Epub 2013 Jul 20.	Sackmann-Sala L	J Gerontol A Biol Sci Med Sci	2014	2013-07-23	PMC3859361		10.1093/gerona/glt110	GHR-KO	Adipocyte number Retroperitoneal	No	Not applicable	Decreased	Not applicable	Not applicable	Not applicable	Not applicable	Not applicable	Not applicable
23873966	Age-related and depot-specific changes in white adipose tissue of growth hormone receptor-null mice	Sackmann-Sala L, Berryman DE, Lubbers ER, Zhang H, Vesel CB, Troike KM, Gosney ES, List EO, Kopchick JJ.	J Gerontol A Biol Sci Med Sci. 2014 Jan;69(1):34-43. doi: 10.1093/gerona/glt110. Epub 2013 Jul 20.	Sackmann-Sala L	J Gerontol A Biol Sci Med Sci	2014	2013-07-23	PMC3859361		10.1093/gerona/glt110	GHR-KO	Adipocyte number Mesenteric	No	Not applicable	Decreased	Not applicable	Not applicable	Not applicable	Not applicable	Not applicable	Not applicable
23873966	Age-related and depot-specific changes in white adipose tissue of growth hormone receptor-null mice	Sackmann-Sala L, Berryman DE, Lubbers ER, Zhang H, Vesel CB, Troike KM, Gosney ES, List EO, Kopchick JJ.	J Gerontol A Biol Sci Med Sci. 2014 Jan;69(1):34-43. doi: 10.1093/gerona/glt110. Epub 2013 Jul 20.	Sackmann-Sala L	J Gerontol A Biol Sci Med Sci	2014	2013-07-23	PMC3859361		10.1093/gerona/glt110	GHR-KO	Adipocyte number Epididymal	No	Not applicable	Decreased	Not applicable	Not applicable	Not applicable	Not applicable	Not applicable	Not applicable
23873966	Age-related and depot-specific changes in white adipose tissue of growth hormone receptor-null mice	Sackmann-Sala L, Berryman DE, Lubbers ER, Zhang H, Vesel CB, Troike KM, Gosney ES, List EO, Kopchick JJ.	J Gerontol A Biol Sci Med Sci. 2014 Jan;69(1):34-43. doi: 10.1093/gerona/glt110. Epub 2013 Jul 20.	Sackmann-Sala L	J Gerontol A Biol Sci Med Sci	2014	2013-07-23	PMC3859361		10.1093/gerona/glt110	GHR-KO	A2M protein level (from 2D gel)	No	Not applicable	Decreased	Not applicable	Not applicable	Not applicable	Not applicable	Not applicable	Not applicable
23873966	Age-related and depot-specific changes in white adipose tissue of growth hormone receptor-null mice	Sackmann-Sala L, Berryman DE, Lubbers ER, Zhang H, Vesel CB, Troike KM, Gosney ES, List EO, Kopchick JJ.	J Gerontol A Biol Sci Med Sci. 2014 Jan;69(1):34-43. doi: 10.1093/gerona/glt110. Epub 2013 Jul 20.	Sackmann-Sala L	J Gerontol A Biol Sci Med Sci	2014	2013-07-23	PMC3859361		10.1093/gerona/glt110	GHR-KO	Ehd2 protein level (from 2D gel)	No	Not applicable	Increased	Not applicable	Not applicable	Not applicable	Not applicable	Not applicable	Not applicable
23873966	Age-related and depot-specific changes in white adipose tissue of growth hormone receptor-null mice	Sackmann-Sala L, Berryman DE, Lubbers ER, Zhang H, Vesel CB, Troike KM, Gosney ES, List EO, Kopchick JJ.	J Gerontol A Biol Sci Med Sci. 2014 Jan;69(1):34-43. doi: 10.1093/gerona/glt110. Epub 2013 Jul 20.	Sackmann-Sala L	J Gerontol A Biol Sci Med Sci	2014	2013-07-23	PMC3859361		10.1093/gerona/glt110	GHR-KO	Edh2 protein level (from 2D gel)	No	Not applicable	Increased	Not applicable	Not applicable	Not applicable	Not applicable	Not applicable	Not applicable
23873966	Age-related and depot-specific changes in white adipose tissue of growth hormone receptor-null mice	Sackmann-Sala L, Berryman DE, Lubbers ER, Zhang H, Vesel CB, Troike KM, Gosney ES, List EO, Kopchick JJ.	J Gerontol A Biol Sci Med Sci. 2014 Jan;69(1):34-43. doi: 10.1093/gerona/glt110. Epub 2013 Jul 20.	Sackmann-Sala L	J Gerontol A Biol Sci Med Sci	2014	2013-07-23	PMC3859361		10.1093/gerona/glt110	GHR-KO	TTR protein level (from 2D gel)	No	Not applicable	Increased	Not applicable	Not applicable	Not applicable	Not applicable	Not applicable	Not applicable
23873966	Age-related and depot-specific changes in white adipose tissue of growth hormone receptor-null mice	Sackmann-Sala L, Berryman DE, Lubbers ER, Zhang H, Vesel CB, Troike KM, Gosney ES, List EO, Kopchick JJ.	J Gerontol A Biol Sci Med Sci. 2014 Jan;69(1):34-43. doi: 10.1093/gerona/glt110. Epub 2013 Jul 20.	Sackmann-Sala L	J Gerontol A Biol Sci Med Sci	2014	2013-07-23	PMC3859361		10.1093/gerona/glt110	GHR-KO	S100A10 protein level (from 2D gel)	No	Not applicable	Increased	Not applicable	Not applicable	Not applicable	Not applicable	Not applicable	Not applicable
23873966	Age-related and depot-specific changes in white adipose tissue of growth hormone receptor-null mice	Sackmann-Sala L, Berryman DE, Lubbers ER, Zhang H, Vesel CB, Troike KM, Gosney ES, List EO, Kopchick JJ.	J Gerontol A Biol Sci Med Sci. 2014 Jan;69(1):34-43. doi: 10.1093/gerona/glt110. Epub 2013 Jul 20.	Sackmann-Sala L	J Gerontol A Biol Sci Med Sci	2014	2013-07-23	PMC3859361		10.1093/gerona/glt110	GHR-KO	Hb-beta1 protein level (from 2D gel)	No	Not applicable	Increased	Not applicable	Not applicable	Not applicable	Not applicable	Not applicable	Not applicable
23873966	Age-related and depot-specific changes in white adipose tissue of growth hormone receptor-null mice	Sackmann-Sala L, Berryman DE, Lubbers ER, Zhang H, Vesel CB, Troike KM, Gosney ES, List EO, Kopchick JJ.	J Gerontol A Biol Sci Med Sci. 2014 Jan;69(1):34-43. doi: 10.1093/gerona/glt110. Epub 2013 Jul 20.	Sackmann-Sala L	J Gerontol A Biol Sci Med Sci	2014	2013-07-23	PMC3859361		10.1093/gerona/glt110	GHR-KO	Actin protein level Inguinal (from 2D gel)	No	Not applicable	Increased	Not applicable	Not applicable	Not applicable	Not applicable	Not applicable	Not applicable
23873966	Age-related and depot-specific changes in white adipose tissue of growth hormone receptor-null mice	Sackmann-Sala L, Berryman DE, Lubbers ER, Zhang H, Vesel CB, Troike KM, Gosney ES, List EO, Kopchick JJ.	J Gerontol A Biol Sci Med Sci. 2014 Jan;69(1):34-43. doi: 10.1093/gerona/glt110. Epub 2013 Jul 20.	Sackmann-Sala L	J Gerontol A Biol Sci Med Sci	2014	2013-07-23	PMC3859361		10.1093/gerona/glt110	GHR-KO	Actin protein level Retroperitoneal (from 2D gel)	No	Not applicable	No effect	Not applicable	Not applicable	Not applicable	Not applicable	Not applicable	Not applicable
23873966	Age-related and depot-specific changes in white adipose tissue of growth hormone receptor-null mice	Sackmann-Sala L, Berryman DE, Lubbers ER, Zhang H, Vesel CB, Troike KM, Gosney ES, List EO, Kopchick JJ.	J Gerontol A Biol Sci Med Sci. 2014 Jan;69(1):34-43. doi: 10.1093/gerona/glt110. Epub 2013 Jul 20.	Sackmann-Sala L	J Gerontol A Biol Sci Med Sci	2014	2013-07-23	PMC3859361		10.1093/gerona/glt110	GHR-KO	Actin protein level Mesenteric (from 2D gel)	No	Not applicable	No effect	Not applicable	Not applicable	Not applicable	Not applicable	Not applicable	Not applicable
23873966	Age-related and depot-specific changes in white adipose tissue of growth hormone receptor-null mice	Sackmann-Sala L, Berryman DE, Lubbers ER, Zhang H, Vesel CB, Troike KM, Gosney ES, List EO, Kopchick JJ.	J Gerontol A Biol Sci Med Sci. 2014 Jan;69(1):34-43. doi: 10.1093/gerona/glt110. Epub 2013 Jul 20.	Sackmann-Sala L	J Gerontol A Biol Sci Med Sci	2014	2013-07-23	PMC3859361		10.1093/gerona/glt110	GHR-KO	Actin protein level Epididymal (from 2D gel)	No	Not applicable	No effect	Not applicable	Not applicable	Not applicable	Not applicable	Not applicable	Not applicable
23873966	Age-related and depot-specific changes in white adipose tissue of growth hormone receptor-null mice	Sackmann-Sala L, Berryman DE, Lubbers ER, Zhang H, Vesel CB, Troike KM, Gosney ES, List EO, Kopchick JJ.	J Gerontol A Biol Sci Med Sci. 2014 Jan;69(1):34-43. doi: 10.1093/gerona/glt110. Epub 2013 Jul 20.	Sackmann-Sala L	J Gerontol A Biol Sci Med Sci	2014	2013-07-23	PMC3859361		10.1093/gerona/glt110	GHR-KO	Annexin A5 protein level Inguinal (from 2D gel)	No	Not applicable	No effect	Not applicable	Not applicable	Not applicable	Not applicable	Not applicable	Not applicable
23873966	Age-related and depot-specific changes in white adipose tissue of growth hormone receptor-null mice	Sackmann-Sala L, Berryman DE, Lubbers ER, Zhang H, Vesel CB, Troike KM, Gosney ES, List EO, Kopchick JJ.	J Gerontol A Biol Sci Med Sci. 2014 Jan;69(1):34-43. doi: 10.1093/gerona/glt110. Epub 2013 Jul 20.	Sackmann-Sala L	J Gerontol A Biol Sci Med Sci	2014	2013-07-23	PMC3859361		10.1093/gerona/glt110	GHR-KO	Annexin A5 protein level Retroperitoneal (from 2D gel)	No	Not applicable	Increased	Not applicable	Not applicable	Not applicable	Not applicable	Not applicable	Not applicable
23873966	Age-related and depot-specific changes in white adipose tissue of growth hormone receptor-null mice	Sackmann-Sala L, Berryman DE, Lubbers ER, Zhang H, Vesel CB, Troike KM, Gosney ES, List EO, Kopchick JJ.	J Gerontol A Biol Sci Med Sci. 2014 Jan;69(1):34-43. doi: 10.1093/gerona/glt110. Epub 2013 Jul 20.	Sackmann-Sala L	J Gerontol A Biol Sci Med Sci	2014	2013-07-23	PMC3859361		10.1093/gerona/glt110	GHR-KO	Annexin A5 protein level Mesenteric (from 2D gel)	No	Not applicable	No effect	Not applicable	Not applicable	Not applicable	Not applicable	Not applicable	Not applicable
23873966	Age-related and depot-specific changes in white adipose tissue of growth hormone receptor-null mice	Sackmann-Sala L, Berryman DE, Lubbers ER, Zhang H, Vesel CB, Troike KM, Gosney ES, List EO, Kopchick JJ.	J Gerontol A Biol Sci Med Sci. 2014 Jan;69(1):34-43. doi: 10.1093/gerona/glt110. Epub 2013 Jul 20.	Sackmann-Sala L	J Gerontol A Biol Sci Med Sci	2014	2013-07-23	PMC3859361		10.1093/gerona/glt110	GHR-KO	Annexin A5 protein level Epididymal (from 2D gel)	No	Not applicable	No effect	Not applicable	Not applicable	Not applicable	Not applicable	Not applicable	Not applicable
23873966	Age-related and depot-specific changes in white adipose tissue of growth hormone receptor-null mice	Sackmann-Sala L, Berryman DE, Lubbers ER, Zhang H, Vesel CB, Troike KM, Gosney ES, List EO, Kopchick JJ.	J Gerontol A Biol Sci Med Sci. 2014 Jan;69(1):34-43. doi: 10.1093/gerona/glt110. Epub 2013 Jul 20.	Sackmann-Sala L	J Gerontol A Biol Sci Med Sci	2014	2013-07-23	PMC3859361		10.1093/gerona/glt110	GHR-KO	Actin protein level retroperitoneal white adipose tissue (WAT) (from 2D gel)	No	Not applicable	Decreased	Not applicable	Not applicable	Not applicable	Not applicable	Not applicable	Not applicable
23873966	Age-related and depot-specific changes in white adipose tissue of growth hormone receptor-null mice	Sackmann-Sala L, Berryman DE, Lubbers ER, Zhang H, Vesel CB, Troike KM, Gosney ES, List EO, Kopchick JJ.	J Gerontol A Biol Sci Med Sci. 2014 Jan;69(1):34-43. doi: 10.1093/gerona/glt110. Epub 2013 Jul 20.	Sackmann-Sala L	J Gerontol A Biol Sci Med Sci	2014	2013-07-23	PMC3859361		10.1093/gerona/glt110	GHR-KO	Annexin A5 protein level retroperitoneal white adipose tissue (WAT) (from 2D gel)	No	Not applicable	Increased	Not applicable	Not applicable	Not applicable	Not applicable	Not applicable	Not applicable
23873966	Age-related and depot-specific changes in white adipose tissue of growth hormone receptor-null mice	Sackmann-Sala L, Berryman DE, Lubbers ER, Zhang H, Vesel CB, Troike KM, Gosney ES, List EO, Kopchick JJ.	J Gerontol A Biol Sci Med Sci. 2014 Jan;69(1):34-43. doi: 10.1093/gerona/glt110. Epub 2013 Jul 20.	Sackmann-Sala L	J Gerontol A Biol Sci Med Sci	2014	2013-07-23	PMC3859361		10.1093/gerona/glt110	GHR-KO	ApoAI protein level (2D gel) retroperitoneal white adipose tissue	No	Not applicable	Increased	Not applicable	Not applicable	Not applicable	Not applicable	Not applicable	Not applicable
23873966	Age-related and depot-specific changes in white adipose tissue of growth hormone receptor-null mice	Sackmann-Sala L, Berryman DE, Lubbers ER, Zhang H, Vesel CB, Troike KM, Gosney ES, List EO, Kopchick JJ.	J Gerontol A Biol Sci Med Sci. 2014 Jan;69(1):34-43. doi: 10.1093/gerona/glt110. Epub 2013 Jul 20.	Sackmann-Sala L	J Gerontol A Biol Sci Med Sci	2014	2013-07-23	PMC3859361		10.1093/gerona/glt110	GHR-KO	Glut4 protein level	No	Not applicable	Decreased	Not applicable	Not applicable	Not applicable	Not applicable	Not applicable	Not applicable
21934186	Mitochondrial electron transport chain functions in long-lived Ames dwarf mice	Choksi KB, Nuss JE, DeFord JH, Papaconstantinou J.	Aging (Albany NY). 2011 Aug;3(8):754-67. doi: 10.18632/aging.100357.	Choksi KB	Aging (Albany NY)	2011	2011-09-22	PMC3184977		10.18632/aging.100357	Ames	NADH oxidase activity heart	Yes	Decreased	No effect	No	No	Yes	No effect	No	No
21934186	Mitochondrial electron transport chain functions in long-lived Ames dwarf mice	Choksi KB, Nuss JE, DeFord JH, Papaconstantinou J.	Aging (Albany NY). 2011 Aug;3(8):754-67. doi: 10.18632/aging.100357.	Choksi KB	Aging (Albany NY)	2011	2011-09-22	PMC3184977		10.18632/aging.100357	Ames	DCPIP reductase activity heart	Yes	Decreased	No effect	No	No	Yes	No effect	No	No
21934186	Mitochondrial electron transport chain functions in long-lived Ames dwarf mice	Choksi KB, Nuss JE, DeFord JH, Papaconstantinou J.	Aging (Albany NY). 2011 Aug;3(8):754-67. doi: 10.18632/aging.100357.	Choksi KB	Aging (Albany NY)	2011	2011-09-22	PMC3184977		10.18632/aging.100357	Ames	Cytochrome C Reductase activity heart	Yes	Decreased	No effect	No	No	Yes	No effect	No	No
21934186	Mitochondrial electron transport chain functions in long-lived Ames dwarf mice	Choksi KB, Nuss JE, DeFord JH, Papaconstantinou J.	Aging (Albany NY). 2011 Aug;3(8):754-67. doi: 10.18632/aging.100357.	Choksi KB	Aging (Albany NY)	2011	2011-09-22	PMC3184977		10.18632/aging.100357	Ames	Ferrocytochrome C oxidase activity heart	Yes	Decreased	Decreased	No	Yes	Yes	No effect	No	No
21934186	Mitochondrial electron transport chain functions in long-lived Ames dwarf mice	Choksi KB, Nuss JE, DeFord JH, Papaconstantinou J.	Aging (Albany NY). 2011 Aug;3(8):754-67. doi: 10.18632/aging.100357.	Choksi KB	Aging (Albany NY)	2011	2011-09-22	PMC3184977		10.18632/aging.100357	Ames	ATPase activity heart	Yes	Decreased	No effect	No	No	Yes	Increased	Yes	No
21934186	Mitochondrial electron transport chain functions in long-lived Ames dwarf mice	Choksi KB, Nuss JE, DeFord JH, Papaconstantinou J.	Aging (Albany NY). 2011 Aug;3(8):754-67. doi: 10.18632/aging.100357.	Choksi KB	Aging (Albany NY)	2011	2011-09-22	PMC3184977		10.18632/aging.100357	Ames	Cytochrome C Reductase activity (CI-CIII coupled) heart	Yes	Increased	Increased	No	Yes	Yes	Increased	No	Yes
21934186	Mitochondrial electron transport chain functions in long-lived Ames dwarf mice	Choksi KB, Nuss JE, DeFord JH, Papaconstantinou J.	Aging (Albany NY). 2011 Aug;3(8):754-67. doi: 10.18632/aging.100357.	Choksi KB	Aging (Albany NY)	2011	2011-09-22	PMC3184977		10.18632/aging.100357	Ames	Cytochrome C Reductase activity (CII-CIII coupled) heart	Yes	Decreased	Increased	Yes	No	Yes	No effect	No	No
21934186	Mitochondrial electron transport chain functions in long-lived Ames dwarf mice	Choksi KB, Nuss JE, DeFord JH, Papaconstantinou J.	Aging (Albany NY). 2011 Aug;3(8):754-67. doi: 10.18632/aging.100357.	Choksi KB	Aging (Albany NY)	2011	2011-09-22	PMC3184977		10.18632/aging.100357	Ames	NADH oxidase activity pectoralis muscle	Yes	Decreased	No effect	No	No	Yes	No effect	No	No
21934186	Mitochondrial electron transport chain functions in long-lived Ames dwarf mice	Choksi KB, Nuss JE, DeFord JH, Papaconstantinou J.	Aging (Albany NY). 2011 Aug;3(8):754-67. doi: 10.18632/aging.100357.	Choksi KB	Aging (Albany NY)	2011	2011-09-22	PMC3184977		10.18632/aging.100357	Ames	DCPIP reductase activity pectoralis muscle	Yes	Decreased	No effect	No	No	Yes	No effect	No	No
21934186	Mitochondrial electron transport chain functions in long-lived Ames dwarf mice	Choksi KB, Nuss JE, DeFord JH, Papaconstantinou J.	Aging (Albany NY). 2011 Aug;3(8):754-67. doi: 10.18632/aging.100357.	Choksi KB	Aging (Albany NY)	2011	2011-09-22	PMC3184977		10.18632/aging.100357	Ames	Cytochrome C Reductase activity pectoralis muscle	Yes	Decreased	Increased	Yes	No	Yes	No effect	No	No
21934186	Mitochondrial electron transport chain functions in long-lived Ames dwarf mice	Choksi KB, Nuss JE, DeFord JH, Papaconstantinou J.	Aging (Albany NY). 2011 Aug;3(8):754-67. doi: 10.18632/aging.100357.	Choksi KB	Aging (Albany NY)	2011	2011-09-22	PMC3184977		10.18632/aging.100357	Ames	Ferrocytochrome C oxidase activity pectoralis muscle	Yes	Decreased	No effect	No	No	Yes	Decreased	No	Yes
21934186	Mitochondrial electron transport chain functions in long-lived Ames dwarf mice	Choksi KB, Nuss JE, DeFord JH, Papaconstantinou J.	Aging (Albany NY). 2011 Aug;3(8):754-67. doi: 10.18632/aging.100357.	Choksi KB	Aging (Albany NY)	2011	2011-09-22	PMC3184977		10.18632/aging.100357	Ames	ATPase activity pectoralis muscle	Yes	Decreased	No effect	No	No	Yes	No effect	No	No
21934186	Mitochondrial electron transport chain functions in long-lived Ames dwarf mice	Choksi KB, Nuss JE, DeFord JH, Papaconstantinou J.	Aging (Albany NY). 2011 Aug;3(8):754-67. doi: 10.18632/aging.100357.	Choksi KB	Aging (Albany NY)	2011	2011-09-22	PMC3184977		10.18632/aging.100357	Ames	Cytochrome C Reductase activity (CI-CIII coupled) pectoralis muscle	Not age sensitive	No effect	No effect	No	No	Yes	No effect	No	No
21934186	Mitochondrial electron transport chain functions in long-lived Ames dwarf mice	Choksi KB, Nuss JE, DeFord JH, Papaconstantinou J.	Aging (Albany NY). 2011 Aug;3(8):754-67. doi: 10.18632/aging.100357.	Choksi KB	Aging (Albany NY)	2011	2011-09-22	PMC3184977		10.18632/aging.100357	Ames	Cytochrome C Reductase activity (CII-CIII coupled) pectoralis muscle	Yes	Decreased	No effect	No	No	Yes	No effect	No	No
21934186	Mitochondrial electron transport chain functions in long-lived Ames dwarf mice	Choksi KB, Nuss JE, DeFord JH, Papaconstantinou J.	Aging (Albany NY). 2011 Aug;3(8):754-67. doi: 10.18632/aging.100357.	Choksi KB	Aging (Albany NY)	2011	2011-09-22	PMC3184977		10.18632/aging.100357	Ames	NADH oxidase activity quadriceps muscle	Yes	Decreased	Increased	Yes	No	Yes	No effect	No	No
21934186	Mitochondrial electron transport chain functions in long-lived Ames dwarf mice	Choksi KB, Nuss JE, DeFord JH, Papaconstantinou J.	Aging (Albany NY). 2011 Aug;3(8):754-67. doi: 10.18632/aging.100357.	Choksi KB	Aging (Albany NY)	2011	2011-09-22	PMC3184977		10.18632/aging.100357	Ames	DCPIP reductase activity quadriceps muscle	Yes	Decreased	No effect	No	No	Yes	No effect	No	No
21934186	Mitochondrial electron transport chain functions in long-lived Ames dwarf mice	Choksi KB, Nuss JE, DeFord JH, Papaconstantinou J.	Aging (Albany NY). 2011 Aug;3(8):754-67. doi: 10.18632/aging.100357.	Choksi KB	Aging (Albany NY)	2011	2011-09-22	PMC3184977		10.18632/aging.100357	Ames	Cytochrome C Reductase activity quadriceps muscle	Not age sensitive	No effect	No effect	No	No	Yes	No effect	No	No
21934186	Mitochondrial electron transport chain functions in long-lived Ames dwarf mice	Choksi KB, Nuss JE, DeFord JH, Papaconstantinou J.	Aging (Albany NY). 2011 Aug;3(8):754-67. doi: 10.18632/aging.100357.	Choksi KB	Aging (Albany NY)	2011	2011-09-22	PMC3184977		10.18632/aging.100357	Ames	Ferrocytochrome C oxidase activity quadriceps muscle	Yes	Decreased	Decreased	No	Yes	Yes	Decreased	No	Yes
21934186	Mitochondrial electron transport chain functions in long-lived Ames dwarf mice	Choksi KB, Nuss JE, DeFord JH, Papaconstantinou J.	Aging (Albany NY). 2011 Aug;3(8):754-67. doi: 10.18632/aging.100357.	Choksi KB	Aging (Albany NY)	2011	2011-09-22	PMC3184977		10.18632/aging.100357	Ames	ATPase activity quadriceps muscle	Yes	Decreased	No effect	No	No	Yes	Decreased	No	Yes
21934186	Mitochondrial electron transport chain functions in long-lived Ames dwarf mice	Choksi KB, Nuss JE, DeFord JH, Papaconstantinou J.	Aging (Albany NY). 2011 Aug;3(8):754-67. doi: 10.18632/aging.100357.	Choksi KB	Aging (Albany NY)	2011	2011-09-22	PMC3184977		10.18632/aging.100357	Ames	Cytochrome C Reductase activity (CI-CIII coupled) quadriceps muscle	Not age sensitive	No effect	Decreased	No	No	Yes	No effect	No	No
21934186	Mitochondrial electron transport chain functions in long-lived Ames dwarf mice	Choksi KB, Nuss JE, DeFord JH, Papaconstantinou J.	Aging (Albany NY). 2011 Aug;3(8):754-67. doi: 10.18632/aging.100357.	Choksi KB	Aging (Albany NY)	2011	2011-09-22	PMC3184977		10.18632/aging.100357	Ames	Cytochrome C Reductase activity (CII-CIII coupled) quadriceps muscle	Not age sensitive	No effect	No effect	No	No	Yes	No effect	No	No
21934186	Mitochondrial electron transport chain functions in long-lived Ames dwarf mice	Choksi KB, Nuss JE, DeFord JH, Papaconstantinou J.	Aging (Albany NY). 2011 Aug;3(8):754-67. doi: 10.18632/aging.100357.	Choksi KB	Aging (Albany NY)	2011	2011-09-22	PMC3184977		10.18632/aging.100357	Ames	NADH oxidase activity kidney	Not age sensitive	No effect	Increased	No	No	Yes	Increased	No	No
21934186	Mitochondrial electron transport chain functions in long-lived Ames dwarf mice	Choksi KB, Nuss JE, DeFord JH, Papaconstantinou J.	Aging (Albany NY). 2011 Aug;3(8):754-67. doi: 10.18632/aging.100357.	Choksi KB	Aging (Albany NY)	2011	2011-09-22	PMC3184977		10.18632/aging.100357	Ames	DCPIP reductase activity kidney	Yes	Decreased	Increased	Yes	No	Yes	Increased	Yes	No
21934186	Mitochondrial electron transport chain functions in long-lived Ames dwarf mice	Choksi KB, Nuss JE, DeFord JH, Papaconstantinou J.	Aging (Albany NY). 2011 Aug;3(8):754-67. doi: 10.18632/aging.100357.	Choksi KB	Aging (Albany NY)	2011	2011-09-22	PMC3184977		10.18632/aging.100357	Ames	Cytochrome C Reductase activity kidney	Not age sensitive	No effect	Increased	No	No	Yes	Increased	No	No
21934186	Mitochondrial electron transport chain functions in long-lived Ames dwarf mice	Choksi KB, Nuss JE, DeFord JH, Papaconstantinou J.	Aging (Albany NY). 2011 Aug;3(8):754-67. doi: 10.18632/aging.100357.	Choksi KB	Aging (Albany NY)	2011	2011-09-22	PMC3184977		10.18632/aging.100357	Ames	Ferrocytochrome C oxidase activity kidney	Not age sensitive	No effect	Increased	No	No	Yes	Increased	No	No
21934186	Mitochondrial electron transport chain functions in long-lived Ames dwarf mice	Choksi KB, Nuss JE, DeFord JH, Papaconstantinou J.	Aging (Albany NY). 2011 Aug;3(8):754-67. doi: 10.18632/aging.100357.	Choksi KB	Aging (Albany NY)	2011	2011-09-22	PMC3184977		10.18632/aging.100357	Ames	ATPase activity kidney	Yes	Decreased	Increased	Yes	No	Yes	Increased	Yes	No
21934186	Mitochondrial electron transport chain functions in long-lived Ames dwarf mice	Choksi KB, Nuss JE, DeFord JH, Papaconstantinou J.	Aging (Albany NY). 2011 Aug;3(8):754-67. doi: 10.18632/aging.100357.	Choksi KB	Aging (Albany NY)	2011	2011-09-22	PMC3184977		10.18632/aging.100357	Ames	Cytochrome C Reductase activity (CI-CIII coupled) kidney	Yes	Increased	Increased	No	Yes	Yes	Increased	No	Yes
21934186	Mitochondrial electron transport chain functions in long-lived Ames dwarf mice	Choksi KB, Nuss JE, DeFord JH, Papaconstantinou J.	Aging (Albany NY). 2011 Aug;3(8):754-67. doi: 10.18632/aging.100357.	Choksi KB	Aging (Albany NY)	2011	2011-09-22	PMC3184977		10.18632/aging.100357	Ames	Cytochrome C Reductase activity (CII-CIII coupled) kidney	Yes	Decreased	Increased	Yes	No	Yes	Increased	Yes	No
27663076	Ovarian transcriptome associated with reproductive senescence in the long-living Ames dwarf mice	Schneider A, Matkovich SJ, Saccon T, Victoria B, Spinel L, Lavasani M, Bartke A, Golusinski P, Masternak MM.	Mol Cell Endocrinol. 2017 Jan 5;439:328-336. doi: 10.1016/j.mce.2016.09.019. Epub 2016 Sep 20.	Schneider A	Mol Cell Endocrinol	2017	2016-09-25	PMC5123904	NIHMS819488	10.1016/j.mce.2016.09.019	Ames	Primordial follicle count	No	Not applicable	Increased	Not applicable	Not applicable	Not applicable	Not applicable	Not applicable	Not applicable
27663076	Ovarian transcriptome associated with reproductive senescence in the long-living Ames dwarf mice	Schneider A, Matkovich SJ, Saccon T, Victoria B, Spinel L, Lavasani M, Bartke A, Golusinski P, Masternak MM.	Mol Cell Endocrinol. 2017 Jan 5;439:328-336. doi: 10.1016/j.mce.2016.09.019. Epub 2016 Sep 20.	Schneider A	Mol Cell Endocrinol	2017	2016-09-25	PMC5123904	NIHMS819488	10.1016/j.mce.2016.09.019	Ames	Primary follicle count	No	Not applicable	No effect	Not applicable	Not applicable	Not applicable	Not applicable	Not applicable	Not applicable
27663076	Ovarian transcriptome associated with reproductive senescence in the long-living Ames dwarf mice	Schneider A, Matkovich SJ, Saccon T, Victoria B, Spinel L, Lavasani M, Bartke A, Golusinski P, Masternak MM.	Mol Cell Endocrinol. 2017 Jan 5;439:328-336. doi: 10.1016/j.mce.2016.09.019. Epub 2016 Sep 20.	Schneider A	Mol Cell Endocrinol	2017	2016-09-25	PMC5123904	NIHMS819488	10.1016/j.mce.2016.09.019	Ames	Secondary follicle count	No	Not applicable	No effect	Not applicable	Not applicable	Not applicable	Not applicable	Not applicable	Not applicable
27663076	Ovarian transcriptome associated with reproductive senescence in the long-living Ames dwarf mice	Schneider A, Matkovich SJ, Saccon T, Victoria B, Spinel L, Lavasani M, Bartke A, Golusinski P, Masternak MM.	Mol Cell Endocrinol. 2017 Jan 5;439:328-336. doi: 10.1016/j.mce.2016.09.019. Epub 2016 Sep 20.	Schneider A	Mol Cell Endocrinol	2017	2016-09-25	PMC5123904	NIHMS819488	10.1016/j.mce.2016.09.019	Ames	Tertiary follicle count	No	Not applicable	No effect	Not applicable	Not applicable	Not applicable	Not applicable	Not applicable	Not applicable
27663076	Ovarian transcriptome associated with reproductive senescence in the long-living Ames dwarf mice	Schneider A, Matkovich SJ, Saccon T, Victoria B, Spinel L, Lavasani M, Bartke A, Golusinski P, Masternak MM.	Mol Cell Endocrinol. 2017 Jan 5;439:328-336. doi: 10.1016/j.mce.2016.09.019. Epub 2016 Sep 20.	Schneider A	Mol Cell Endocrinol	2017	2016-09-25	PMC5123904	NIHMS819488	10.1016/j.mce.2016.09.019	Ames	Primordial follicle nucleus diameter	No	Not applicable	No effect	Not applicable	Not applicable	Not applicable	Not applicable	Not applicable	Not applicable
27663076	Ovarian transcriptome associated with reproductive senescence in the long-living Ames dwarf mice	Schneider A, Matkovich SJ, Saccon T, Victoria B, Spinel L, Lavasani M, Bartke A, Golusinski P, Masternak MM.	Mol Cell Endocrinol. 2017 Jan 5;439:328-336. doi: 10.1016/j.mce.2016.09.019. Epub 2016 Sep 20.	Schneider A	Mol Cell Endocrinol	2017	2016-09-25	PMC5123904	NIHMS819488	10.1016/j.mce.2016.09.019	Ames	Primordial follicle oocyte diameter	No	Not applicable	Decreased	Not applicable	Not applicable	Not applicable	Not applicable	Not applicable	Not applicable
27663076	Ovarian transcriptome associated with reproductive senescence in the long-living Ames dwarf mice	Schneider A, Matkovich SJ, Saccon T, Victoria B, Spinel L, Lavasani M, Bartke A, Golusinski P, Masternak MM.	Mol Cell Endocrinol. 2017 Jan 5;439:328-336. doi: 10.1016/j.mce.2016.09.019. Epub 2016 Sep 20.	Schneider A	Mol Cell Endocrinol	2017	2016-09-25	PMC5123904	NIHMS819488	10.1016/j.mce.2016.09.019	Ames	Primordial follicle follicle diameter	No	Not applicable	No effect	Not applicable	Not applicable	Not applicable	Not applicable	Not applicable	Not applicable
27663076	Ovarian transcriptome associated with reproductive senescence in the long-living Ames dwarf mice	Schneider A, Matkovich SJ, Saccon T, Victoria B, Spinel L, Lavasani M, Bartke A, Golusinski P, Masternak MM.	Mol Cell Endocrinol. 2017 Jan 5;439:328-336. doi: 10.1016/j.mce.2016.09.019. Epub 2016 Sep 20.	Schneider A	Mol Cell Endocrinol	2017	2016-09-25	PMC5123904	NIHMS819488	10.1016/j.mce.2016.09.019	Ames	Primary follicle nucleus diameter	No	Not applicable	No effect	Not applicable	Not applicable	Not applicable	Not applicable	Not applicable	Not applicable
27663076	Ovarian transcriptome associated with reproductive senescence in the long-living Ames dwarf mice	Schneider A, Matkovich SJ, Saccon T, Victoria B, Spinel L, Lavasani M, Bartke A, Golusinski P, Masternak MM.	Mol Cell Endocrinol. 2017 Jan 5;439:328-336. doi: 10.1016/j.mce.2016.09.019. Epub 2016 Sep 20.	Schneider A	Mol Cell Endocrinol	2017	2016-09-25	PMC5123904	NIHMS819488	10.1016/j.mce.2016.09.019	Ames	Primary follicle oocyte diameter	No	Not applicable	No effect	Not applicable	Not applicable	Not applicable	Not applicable	Not applicable	Not applicable
27663076	Ovarian transcriptome associated with reproductive senescence in the long-living Ames dwarf mice	Schneider A, Matkovich SJ, Saccon T, Victoria B, Spinel L, Lavasani M, Bartke A, Golusinski P, Masternak MM.	Mol Cell Endocrinol. 2017 Jan 5;439:328-336. doi: 10.1016/j.mce.2016.09.019. Epub 2016 Sep 20.	Schneider A	Mol Cell Endocrinol	2017	2016-09-25	PMC5123904	NIHMS819488	10.1016/j.mce.2016.09.019	Ames	Primary follicle follicle diameter	No	Not applicable	No effect	Not applicable	Not applicable	Not applicable	Not applicable	Not applicable	Not applicable
27663076	Ovarian transcriptome associated with reproductive senescence in the long-living Ames dwarf mice	Schneider A, Matkovich SJ, Saccon T, Victoria B, Spinel L, Lavasani M, Bartke A, Golusinski P, Masternak MM.	Mol Cell Endocrinol. 2017 Jan 5;439:328-336. doi: 10.1016/j.mce.2016.09.019. Epub 2016 Sep 20.	Schneider A	Mol Cell Endocrinol	2017	2016-09-25	PMC5123904	NIHMS819488	10.1016/j.mce.2016.09.019	Ames	Secondary follicle nucleus diameter	No	Not applicable	No effect	Not applicable	Not applicable	Not applicable	Not applicable	Not applicable	Not applicable
27663076	Ovarian transcriptome associated with reproductive senescence in the long-living Ames dwarf mice	Schneider A, Matkovich SJ, Saccon T, Victoria B, Spinel L, Lavasani M, Bartke A, Golusinski P, Masternak MM.	Mol Cell Endocrinol. 2017 Jan 5;439:328-336. doi: 10.1016/j.mce.2016.09.019. Epub 2016 Sep 20.	Schneider A	Mol Cell Endocrinol	2017	2016-09-25	PMC5123904	NIHMS819488	10.1016/j.mce.2016.09.019	Ames	Secondary follicle oocyte diameter	No	Not applicable	No effect	Not applicable	Not applicable	Not applicable	Not applicable	Not applicable	Not applicable
27663076	Ovarian transcriptome associated with reproductive senescence in the long-living Ames dwarf mice	Schneider A, Matkovich SJ, Saccon T, Victoria B, Spinel L, Lavasani M, Bartke A, Golusinski P, Masternak MM.	Mol Cell Endocrinol. 2017 Jan 5;439:328-336. doi: 10.1016/j.mce.2016.09.019. Epub 2016 Sep 20.	Schneider A	Mol Cell Endocrinol	2017	2016-09-25	PMC5123904	NIHMS819488	10.1016/j.mce.2016.09.019	Ames	Secondary follicle follicle diamter	No	Not applicable	No effect	Not applicable	Not applicable	Not applicable	Not applicable	Not applicable	Not applicable
27663076	Ovarian transcriptome associated with reproductive senescence in the long-living Ames dwarf mice	Schneider A, Matkovich SJ, Saccon T, Victoria B, Spinel L, Lavasani M, Bartke A, Golusinski P, Masternak MM.	Mol Cell Endocrinol. 2017 Jan 5;439:328-336. doi: 10.1016/j.mce.2016.09.019. Epub 2016 Sep 20.	Schneider A	Mol Cell Endocrinol	2017	2016-09-25	PMC5123904	NIHMS819488	10.1016/j.mce.2016.09.019	Ames	Tertiary follicle nucleus diameter	No	Not applicable	Decreased	Not applicable	Not applicable	Not applicable	Not applicable	Not applicable	Not applicable
27663076	Ovarian transcriptome associated with reproductive senescence in the long-living Ames dwarf mice	Schneider A, Matkovich SJ, Saccon T, Victoria B, Spinel L, Lavasani M, Bartke A, Golusinski P, Masternak MM.	Mol Cell Endocrinol. 2017 Jan 5;439:328-336. doi: 10.1016/j.mce.2016.09.019. Epub 2016 Sep 20.	Schneider A	Mol Cell Endocrinol	2017	2016-09-25	PMC5123904	NIHMS819488	10.1016/j.mce.2016.09.019	Ames	Tertiary follicle oocyte diameter	No	Not applicable	No effect	Not applicable	Not applicable	Not applicable	Not applicable	Not applicable	Not applicable
27663076	Ovarian transcriptome associated with reproductive senescence in the long-living Ames dwarf mice	Schneider A, Matkovich SJ, Saccon T, Victoria B, Spinel L, Lavasani M, Bartke A, Golusinski P, Masternak MM.	Mol Cell Endocrinol. 2017 Jan 5;439:328-336. doi: 10.1016/j.mce.2016.09.019. Epub 2016 Sep 20.	Schneider A	Mol Cell Endocrinol	2017	2016-09-25	PMC5123904	NIHMS819488	10.1016/j.mce.2016.09.019	Ames	Tertiary follicle follicle diameter	No	Not applicable	No effect	Not applicable	Not applicable	Not applicable	Not applicable	Not applicable	Not applicable
22218782	The negative effect of prolonged somatotrophic/insulin signaling on an adult bone marrow-residing population of pluripotent very small embryonic-like stem cells (VSELs)	Kucia M, Masternak M, Liu R, Shin DM, Ratajczak J, Mierzejewska K, Spong A, Kopchick JJ, Bartke A, Ratajczak MZ.	Age (Dordr). 2013 Apr;35(2):315-30. doi: 10.1007/s11357-011-9364-8. Epub 2012 Jan 5.	Kucia M	Age (Dordr)	2013	2012-01-06	PMC3592960		10.1007/s11357-011-9364-8	GHR-KO	VSEL ratio	Not age sensitive	No effect	Increased	No	No	Yes	Increased	No	No
22218782	The negative effect of prolonged somatotrophic/insulin signaling on an adult bone marrow-residing population of pluripotent very small embryonic-like stem cells (VSELs)	Kucia M, Masternak M, Liu R, Shin DM, Ratajczak J, Mierzejewska K, Spong A, Kopchick JJ, Bartke A, Ratajczak MZ.	Age (Dordr). 2013 Apr;35(2):315-30. doi: 10.1007/s11357-011-9364-8. Epub 2012 Jan 5.	Kucia M	Age (Dordr)	2013	2012-01-06	PMC3592960		10.1007/s11357-011-9364-8	GHR-KO	HSC ratio	Not age sensitive	No effect	Increased	No	No	Yes	Increased	No	No
22218782	The negative effect of prolonged somatotrophic/insulin signaling on an adult bone marrow-residing population of pluripotent very small embryonic-like stem cells (VSELs)	Kucia M, Masternak M, Liu R, Shin DM, Ratajczak J, Mierzejewska K, Spong A, Kopchick JJ, Bartke A, Ratajczak MZ.	Age (Dordr). 2013 Apr;35(2):315-30. doi: 10.1007/s11357-011-9364-8. Epub 2012 Jan 5.	Kucia M	Age (Dordr)	2013	2012-01-06	PMC3592960		10.1007/s11357-011-9364-8	GHR-KO	CFU-GM	No	Not applicable	Increased	Not applicable	Not applicable	Not applicable	Not applicable	Not applicable	Not applicable
22218782	The negative effect of prolonged somatotrophic/insulin signaling on an adult bone marrow-residing population of pluripotent very small embryonic-like stem cells (VSELs)	Kucia M, Masternak M, Liu R, Shin DM, Ratajczak J, Mierzejewska K, Spong A, Kopchick JJ, Bartke A, Ratajczak MZ.	Age (Dordr). 2013 Apr;35(2):315-30. doi: 10.1007/s11357-011-9364-8. Epub 2012 Jan 5.	Kucia M	Age (Dordr)	2013	2012-01-06	PMC3592960		10.1007/s11357-011-9364-8	GHR-KO	BFU-E	No	Not applicable	Increased	Not applicable	Not applicable	Not applicable	Not applicable	Not applicable	Not applicable
22218782	The negative effect of prolonged somatotrophic/insulin signaling on an adult bone marrow-residing population of pluripotent very small embryonic-like stem cells (VSELs)	Kucia M, Masternak M, Liu R, Shin DM, Ratajczak J, Mierzejewska K, Spong A, Kopchick JJ, Bartke A, Ratajczak MZ.	Age (Dordr). 2013 Apr;35(2):315-30. doi: 10.1007/s11357-011-9364-8. Epub 2012 Jan 5.	Kucia M	Age (Dordr)	2013	2012-01-06	PMC3592960		10.1007/s11357-011-9364-8	GHR-KO	CFU-Megs	No	Not applicable	Increased	Not applicable	Not applicable	Not applicable	Not applicable	Not applicable	Not applicable
23604879	Mitochondrial oxidant generation and oxidative damage in Ames dwarf and GH transgenic mice	Brown-Borg H, Johnson WT, Rakoczy S, Romanick M.	J Am Aging Assoc. 2001 Jul;24(3):85-96. doi: 10.1007/s11357-001-0012-6.	Brown-Borg H	J Am Aging Assoc	2001	2013-04-23	PMC3455482		10.1007/s11357-001-0012-6	Ames	Oxidative DNA damage in liver	Not age sensitive	No effect	Increased	No	No	Yes	Increased	No	No
23604879	Mitochondrial oxidant generation and oxidative damage in Ames dwarf and GH transgenic mice	Brown-Borg H, Johnson WT, Rakoczy S, Romanick M.	J Am Aging Assoc. 2001 Jul;24(3):85-96. doi: 10.1007/s11357-001-0012-6.	Brown-Borg H	J Am Aging Assoc	2001	2013-04-23	PMC3455482		10.1007/s11357-001-0012-6	Ames	Oxidative DNA damage in brain	No	Not applicable	Decreased	Not applicable	Not applicable	Not applicable	Not applicable	Not applicable	Not applicable
23604879	Mitochondrial oxidant generation and oxidative damage in Ames dwarf and GH transgenic mice	Brown-Borg H, Johnson WT, Rakoczy S, Romanick M.	J Am Aging Assoc. 2001 Jul;24(3):85-96. doi: 10.1007/s11357-001-0012-6.	Brown-Borg H	J Am Aging Assoc	2001	2013-04-23	PMC3455482		10.1007/s11357-001-0012-6	Ames	Liver mitochondrial hydrogen peroxide generation in presence of succinate	No	Not applicable	Decreased	Not applicable	Not applicable	Not applicable	No effect	Not applicable	Not applicable
23604879	Mitochondrial oxidant generation and oxidative damage in Ames dwarf and GH transgenic mice	Brown-Borg H, Johnson WT, Rakoczy S, Romanick M.	J Am Aging Assoc. 2001 Jul;24(3):85-96. doi: 10.1007/s11357-001-0012-6.	Brown-Borg H	J Am Aging Assoc	2001	2013-04-23	PMC3455482		10.1007/s11357-001-0012-6	Ames	Liver mitochondrial hydrogen peroxide generation in presence of ADP	No	Not applicable	Decreased	Not applicable	Not applicable	Not applicable	No effect	Not applicable	Not applicable
23604879	Mitochondrial oxidant generation and oxidative damage in Ames dwarf and GH transgenic mice	Brown-Borg H, Johnson WT, Rakoczy S, Romanick M.	J Am Aging Assoc. 2001 Jul;24(3):85-96. doi: 10.1007/s11357-001-0012-6.	Brown-Borg H	J Am Aging Assoc	2001	2013-04-23	PMC3455482		10.1007/s11357-001-0012-6	Ames	Liver protein carbonyl content	Yes	Increased	Decreased	Yes	No	Yes	No effect	No	No
23604879	Mitochondrial oxidant generation and oxidative damage in Ames dwarf and GH transgenic mice	Brown-Borg H, Johnson WT, Rakoczy S, Romanick M.	J Am Aging Assoc. 2001 Jul;24(3):85-96. doi: 10.1007/s11357-001-0012-6.	Brown-Borg H	J Am Aging Assoc	2001	2013-04-23	PMC3455482		10.1007/s11357-001-0012-6	Ames	Brain protein carbonyl content	Yes	Increased	No effect	No	No	Yes	Decreased	Yes	No
23604879	Mitochondrial oxidant generation and oxidative damage in Ames dwarf and GH transgenic mice	Brown-Borg H, Johnson WT, Rakoczy S, Romanick M.	J Am Aging Assoc. 2001 Jul;24(3):85-96. doi: 10.1007/s11357-001-0012-6.	Brown-Borg H	J Am Aging Assoc	2001	2013-04-23	PMC3455482		10.1007/s11357-001-0012-6	Ames	Liver malonaldehyde level (MDA)	Yes	Increased	Increased	No	Yes	Yes	No effect	No	No
23604879	Mitochondrial oxidant generation and oxidative damage in Ames dwarf and GH transgenic mice	Brown-Borg H, Johnson WT, Rakoczy S, Romanick M.	J Am Aging Assoc. 2001 Jul;24(3):85-96. doi: 10.1007/s11357-001-0012-6.	Brown-Borg H	J Am Aging Assoc	2001	2013-04-23	PMC3455482		10.1007/s11357-001-0012-6	Ames	Liver malonaldehyde level (MDA+4HNE)	Yes	Increased	Increased	No	Yes	Yes	No effect	No	No
23604879	Mitochondrial oxidant generation and oxidative damage in Ames dwarf and GH transgenic mice	Brown-Borg H, Johnson WT, Rakoczy S, Romanick M.	J Am Aging Assoc. 2001 Jul;24(3):85-96. doi: 10.1007/s11357-001-0012-6.	Brown-Borg H	J Am Aging Assoc	2001	2013-04-23	PMC3455482		10.1007/s11357-001-0012-6	Ames	Brain malonaldehyde levels	Yes	Decreased	Increased	Yes	No	Yes	Decreased	No	Yes
16524678	Caloric restriction and growth hormone receptor knockout: effects on expression of genes involved in insulin action in the heart	Masternak MM, Al-Regaiey KA, Del Rosario Lim MM, Jimenez-Ortega V, Panici JA, Bonkowski MS, Kopchick JJ, Wang Z, Bartke A.	Exp Gerontol. 2006 Apr;41(4):417-29. doi: 10.1016/j.exger.2006.01.009. Epub 2006 Mar 9.	Masternak MM	Exp Gerontol	2006	2006-03-10	PMC3082456	NIHMS10784	10.1016/j.exger.2006.01.009	GHR-KO	IR expression mRNA level	No	Not applicable	No effect	Not applicable	Not applicable	Not applicable	Not applicable	Not applicable	Not applicable
16524678	Caloric restriction and growth hormone receptor knockout: effects on expression of genes involved in insulin action in the heart	Masternak MM, Al-Regaiey KA, Del Rosario Lim MM, Jimenez-Ortega V, Panici JA, Bonkowski MS, Kopchick JJ, Wang Z, Bartke A.	Exp Gerontol. 2006 Apr;41(4):417-29. doi: 10.1016/j.exger.2006.01.009. Epub 2006 Mar 9.	Masternak MM	Exp Gerontol	2006	2006-03-10	PMC3082456	NIHMS10784	10.1016/j.exger.2006.01.009	GHR-KO	IRS1 expression mRNA level	No	Not applicable	No effect	Not applicable	Not applicable	Not applicable	Not applicable	Not applicable	Not applicable
16524678	Caloric restriction and growth hormone receptor knockout: effects on expression of genes involved in insulin action in the heart	Masternak MM, Al-Regaiey KA, Del Rosario Lim MM, Jimenez-Ortega V, Panici JA, Bonkowski MS, Kopchick JJ, Wang Z, Bartke A.	Exp Gerontol. 2006 Apr;41(4):417-29. doi: 10.1016/j.exger.2006.01.009. Epub 2006 Mar 9.	Masternak MM	Exp Gerontol	2006	2006-03-10	PMC3082456	NIHMS10784	10.1016/j.exger.2006.01.009	GHR-KO	IRS2 expression mRNA level	No	Not applicable	No effect	Not applicable	Not applicable	Not applicable	Not applicable	Not applicable	Not applicable
16524678	Caloric restriction and growth hormone receptor knockout: effects on expression of genes involved in insulin action in the heart	Masternak MM, Al-Regaiey KA, Del Rosario Lim MM, Jimenez-Ortega V, Panici JA, Bonkowski MS, Kopchick JJ, Wang Z, Bartke A.	Exp Gerontol. 2006 Apr;41(4):417-29. doi: 10.1016/j.exger.2006.01.009. Epub 2006 Mar 9.	Masternak MM	Exp Gerontol	2006	2006-03-10	PMC3082456	NIHMS10784	10.1016/j.exger.2006.01.009	GHR-KO	IGF1 expression mRNA level	No	Not applicable	No effect	Not applicable	Not applicable	Not applicable	Not applicable	Not applicable	Not applicable
16524678	Caloric restriction and growth hormone receptor knockout: effects on expression of genes involved in insulin action in the heart	Masternak MM, Al-Regaiey KA, Del Rosario Lim MM, Jimenez-Ortega V, Panici JA, Bonkowski MS, Kopchick JJ, Wang Z, Bartke A.	Exp Gerontol. 2006 Apr;41(4):417-29. doi: 10.1016/j.exger.2006.01.009. Epub 2006 Mar 9.	Masternak MM	Exp Gerontol	2006	2006-03-10	PMC3082456	NIHMS10784	10.1016/j.exger.2006.01.009	GHR-KO	IGF1R expression mRNA level	No	Not applicable	Increased	Not applicable	Not applicable	Not applicable	Not applicable	Not applicable	Not applicable
16524678	Caloric restriction and growth hormone receptor knockout: effects on expression of genes involved in insulin action in the heart	Masternak MM, Al-Regaiey KA, Del Rosario Lim MM, Jimenez-Ortega V, Panici JA, Bonkowski MS, Kopchick JJ, Wang Z, Bartke A.	Exp Gerontol. 2006 Apr;41(4):417-29. doi: 10.1016/j.exger.2006.01.009. Epub 2006 Mar 9.	Masternak MM	Exp Gerontol	2006	2006-03-10	PMC3082456	NIHMS10784	10.1016/j.exger.2006.01.009	GHR-KO	PPARgamma mRNA level	No	Not applicable	No effect	Not applicable	Not applicable	Not applicable	Not applicable	Not applicable	Not applicable
16524678	Caloric restriction and growth hormone receptor knockout: effects on expression of genes involved in insulin action in the heart	Masternak MM, Al-Regaiey KA, Del Rosario Lim MM, Jimenez-Ortega V, Panici JA, Bonkowski MS, Kopchick JJ, Wang Z, Bartke A.	Exp Gerontol. 2006 Apr;41(4):417-29. doi: 10.1016/j.exger.2006.01.009. Epub 2006 Mar 9.	Masternak MM	Exp Gerontol	2006	2006-03-10	PMC3082456	NIHMS10784	10.1016/j.exger.2006.01.009	GHR-KO	PPARalpha mRNA level	No	Not applicable	No effect	Not applicable	Not applicable	Not applicable	Not applicable	Not applicable	Not applicable
16524678	Caloric restriction and growth hormone receptor knockout: effects on expression of genes involved in insulin action in the heart	Masternak MM, Al-Regaiey KA, Del Rosario Lim MM, Jimenez-Ortega V, Panici JA, Bonkowski MS, Kopchick JJ, Wang Z, Bartke A.	Exp Gerontol. 2006 Apr;41(4):417-29. doi: 10.1016/j.exger.2006.01.009. Epub 2006 Mar 9.	Masternak MM	Exp Gerontol	2006	2006-03-10	PMC3082456	NIHMS10784	10.1016/j.exger.2006.01.009	GHR-KO	PPAR beta/delta mRNA level	No	Not applicable	Increased	Not applicable	Not applicable	Not applicable	Not applicable	Not applicable	Not applicable
16524678	Caloric restriction and growth hormone receptor knockout: effects on expression of genes involved in insulin action in the heart	Masternak MM, Al-Regaiey KA, Del Rosario Lim MM, Jimenez-Ortega V, Panici JA, Bonkowski MS, Kopchick JJ, Wang Z, Bartke A.	Exp Gerontol. 2006 Apr;41(4):417-29. doi: 10.1016/j.exger.2006.01.009. Epub 2006 Mar 9.	Masternak MM	Exp Gerontol	2006	2006-03-10	PMC3082456	NIHMS10784	10.1016/j.exger.2006.01.009	GHR-KO	PPARgamma protein level (western blot)	No	Not applicable	No effect	Not applicable	Not applicable	Not applicable	Not applicable	Not applicable	Not applicable
16524678	Caloric restriction and growth hormone receptor knockout: effects on expression of genes involved in insulin action in the heart	Masternak MM, Al-Regaiey KA, Del Rosario Lim MM, Jimenez-Ortega V, Panici JA, Bonkowski MS, Kopchick JJ, Wang Z, Bartke A.	Exp Gerontol. 2006 Apr;41(4):417-29. doi: 10.1016/j.exger.2006.01.009. Epub 2006 Mar 9.	Masternak MM	Exp Gerontol	2006	2006-03-10	PMC3082456	NIHMS10784	10.1016/j.exger.2006.01.009	GHR-KO	PPARalpha protein level (western blot)	No	Not applicable	Decreased	Not applicable	Not applicable	Not applicable	Not applicable	Not applicable	Not applicable
16524678	Caloric restriction and growth hormone receptor knockout: effects on expression of genes involved in insulin action in the heart	Masternak MM, Al-Regaiey KA, Del Rosario Lim MM, Jimenez-Ortega V, Panici JA, Bonkowski MS, Kopchick JJ, Wang Z, Bartke A.	Exp Gerontol. 2006 Apr;41(4):417-29. doi: 10.1016/j.exger.2006.01.009. Epub 2006 Mar 9.	Masternak MM	Exp Gerontol	2006	2006-03-10	PMC3082456	NIHMS10784	10.1016/j.exger.2006.01.009	GHR-KO	PPAR beta/delta protein level (western blot)	No	Not applicable	Decreased	Not applicable	Not applicable	Not applicable	Not applicable	Not applicable	Not applicable
16524678	Caloric restriction and growth hormone receptor knockout: effects on expression of genes involved in insulin action in the heart	Masternak MM, Al-Regaiey KA, Del Rosario Lim MM, Jimenez-Ortega V, Panici JA, Bonkowski MS, Kopchick JJ, Wang Z, Bartke A.	Exp Gerontol. 2006 Apr;41(4):417-29. doi: 10.1016/j.exger.2006.01.009. Epub 2006 Mar 9.	Masternak MM	Exp Gerontol	2006	2006-03-10	PMC3082456	NIHMS10784	10.1016/j.exger.2006.01.009	GHR-KO	RXRgamma mRNA level	No	Not applicable	Increased	Not applicable	Not applicable	Not applicable	Not applicable	Not applicable	Not applicable
16524678	Caloric restriction and growth hormone receptor knockout: effects on expression of genes involved in insulin action in the heart	Masternak MM, Al-Regaiey KA, Del Rosario Lim MM, Jimenez-Ortega V, Panici JA, Bonkowski MS, Kopchick JJ, Wang Z, Bartke A.	Exp Gerontol. 2006 Apr;41(4):417-29. doi: 10.1016/j.exger.2006.01.009. Epub 2006 Mar 9.	Masternak MM	Exp Gerontol	2006	2006-03-10	PMC3082456	NIHMS10784	10.1016/j.exger.2006.01.009	GHR-KO	RXRalpha mRNA level	No	Not applicable	Increased	Not applicable	Not applicable	Not applicable	Not applicable	Not applicable	Not applicable
16524678	Caloric restriction and growth hormone receptor knockout: effects on expression of genes involved in insulin action in the heart	Masternak MM, Al-Regaiey KA, Del Rosario Lim MM, Jimenez-Ortega V, Panici JA, Bonkowski MS, Kopchick JJ, Wang Z, Bartke A.	Exp Gerontol. 2006 Apr;41(4):417-29. doi: 10.1016/j.exger.2006.01.009. Epub 2006 Mar 9.	Masternak MM	Exp Gerontol	2006	2006-03-10	PMC3082456	NIHMS10784	10.1016/j.exger.2006.01.009	GHR-KO	RXR beta/delta mRNA level	No	Not applicable	Increased	Not applicable	Not applicable	Not applicable	Not applicable	Not applicable	Not applicable
10875265	Assessment of growth parameters and life span of GHR/BP gene-disrupted mice	Coschigano KT, Clemmons D, Bellush LL, Kopchick JJ.	Endocrinology. 2000 Jul;141(7):2608-13. doi: 10.1210/endo.141.7.7586.	Coschigano KT	Endocrinology	2000	2000-06-30			10.1210/endo.141.7.7586	GHR-ko	Body weight	Yes	Increased	Decreased	Yes	No	Yes	Decreased	Yes	No
10875265	Assessment of growth parameters and life span of GHR/BP gene-disrupted mice	Coschigano KT, Clemmons D, Bellush LL, Kopchick JJ.	Endocrinology. 2000 Jul;141(7):2608-13. doi: 10.1210/endo.141.7.7586.	Coschigano KT	Endocrinology	2000	2000-06-30			10.1210/endo.141.7.7586	GHRBP ko	Plasma IGF-1	Not age sensitive	No effect	Decreased	No	No	Yes	Decreased	No	No
12668880	Body composition of prolactin-, growth hormone, and thyrotropin-deficient Ames dwarf mice	Heiman ML, Tinsley FC, Mattison JA, Hauck S, Bartke A.	Endocrine. 2003 Feb-Mar;20(1-2):149-54. doi: 10.1385/ENDO:20:1-2:149.	Heiman ML	Endocrine	2003	2003-04-02			10.1385/ENDO:20:1-2:149	Ames	Body weight	Yes	Increased	Decreased	Yes	No	Yes	Decreased	Yes	No
12668880	Body composition of prolactin-, growth hormone, and thyrotropin-deficient Ames dwarf mice	Heiman ML, Tinsley FC, Mattison JA, Hauck S, Bartke A.	Endocrine. 2003 Feb-Mar;20(1-2):149-54. doi: 10.1385/ENDO:20:1-2:149.	Heiman ML	Endocrine	2003	2003-04-02			10.1385/ENDO:20:1-2:149	Ames	Lean mass	Yes	Increased	Decreased	Yes	No	Yes	Decreased	Yes	No
12668880	Body composition of prolactin-, growth hormone, and thyrotropin-deficient Ames dwarf mice	Heiman ML, Tinsley FC, Mattison JA, Hauck S, Bartke A.	Endocrine. 2003 Feb-Mar;20(1-2):149-54. doi: 10.1385/ENDO:20:1-2:149.	Heiman ML	Endocrine	2003	2003-04-02			10.1385/ENDO:20:1-2:149	Ames	Fat mass	Yes	Increased	Decreased	Yes	No	Yes	No effect	No	No
12668880	Body composition of prolactin-, growth hormone, and thyrotropin-deficient Ames dwarf mice	Heiman ML, Tinsley FC, Mattison JA, Hauck S, Bartke A.	Endocrine. 2003 Feb-Mar;20(1-2):149-54. doi: 10.1385/ENDO:20:1-2:149.	Heiman ML	Endocrine	2003	2003-04-02			10.1385/ENDO:20:1-2:149	Ames	Bone area	Yes	Increased	Decreased	Yes	No	Yes	Decreased	Yes	No
12668880	Body composition of prolactin-, growth hormone, and thyrotropin-deficient Ames dwarf mice	Heiman ML, Tinsley FC, Mattison JA, Hauck S, Bartke A.	Endocrine. 2003 Feb-Mar;20(1-2):149-54. doi: 10.1385/ENDO:20:1-2:149.	Heiman ML	Endocrine	2003	2003-04-02			10.1385/ENDO:20:1-2:149	Ames	Bone mineral content	Yes	Increased	Decreased	Yes	No	Yes	Decreased	Yes	No
12668880	Body composition of prolactin-, growth hormone, and thyrotropin-deficient Ames dwarf mice	Heiman ML, Tinsley FC, Mattison JA, Hauck S, Bartke A.	Endocrine. 2003 Feb-Mar;20(1-2):149-54. doi: 10.1385/ENDO:20:1-2:149.	Heiman ML	Endocrine	2003	2003-04-02			10.1385/ENDO:20:1-2:149	Ames	Bone mineral density	Yes	Increased	Decreased	Yes	No	Yes	No effect	No	No
12668880	Body composition of prolactin-, growth hormone, and thyrotropin-deficient Ames dwarf mice	Heiman ML, Tinsley FC, Mattison JA, Hauck S, Bartke A.	Endocrine. 2003 Feb-Mar;20(1-2):149-54. doi: 10.1385/ENDO:20:1-2:149.	Heiman ML	Endocrine	2003	2003-04-02			10.1385/ENDO:20:1-2:149	Ames	Leptin (females)	Yes	Increased	Decreased	Yes	No	Yes	Decreased	Yes	No
24043429	An experimental model of partial insulin-like growth factor-1 deficiency in mice	Castilla-Cortazar I, Guerra L, Puche JE, Muñoz U, Barhoum R, Escudero E, Lavandera JL.	J Physiol Biochem. 2014 Mar;70(1):129-39. doi: 10.1007/s13105-013-0287-y. Epub 2013 Sep 18.	Castilla-Cortazar I	J Physiol Biochem	2014	2013-09-18			10.1007/s13105-013-0287-y	Igf +/-	Body weight	Yes	Increased	Decreased	Yes	No	Yes	Decreased	Yes	No
24043429	An experimental model of partial insulin-like growth factor-1 deficiency in mice	Castilla-Cortazar I, Guerra L, Puche JE, Muñoz U, Barhoum R, Escudero E, Lavandera JL.	J Physiol Biochem. 2014 Mar;70(1):129-39. doi: 10.1007/s13105-013-0287-y. Epub 2013 Sep 18.	Castilla-Cortazar I	J Physiol Biochem	2014	2013-09-18			10.1007/s13105-013-0287-y	Igf +/-	IGF serum levels	Not age sensitive	No effect	No effect	No	No	Yes	Decreased	No	No
11374913	Evidence that Ames dwarf mice age differently from their normal siblings in behavioral and learning and memory parameters	Kinney BA, Meliska CJ, Steger RW, Bartke A.	Horm Behav. 2001 Jun;39(4):277-84. doi: 10.1006/hbeh.2001.1654.	Kinney BA	Horm Behav	2001	2001-05-26			10.1006/hbeh.2001.1654	Ames	Number of ambulations	Not age sensitive	No effect	Decreased	No	No	Yes	Decreased	No	No
11374913	Evidence that Ames dwarf mice age differently from their normal siblings in behavioral and learning and memory parameters	Kinney BA, Meliska CJ, Steger RW, Bartke A.	Horm Behav. 2001 Jun;39(4):277-84. doi: 10.1006/hbeh.2001.1654.	Kinney BA	Horm Behav	2001	2001-05-26			10.1006/hbeh.2001.1654	Ames	Number of sterotyped movements	Not age sensitive	No effect	Decreased	No	No	Yes	Decreased	No	No
11374913	Evidence that Ames dwarf mice age differently from their normal siblings in behavioral and learning and memory parameters	Kinney BA, Meliska CJ, Steger RW, Bartke A.	Horm Behav. 2001 Jun;39(4):277-84. doi: 10.1006/hbeh.2001.1654.	Kinney BA	Horm Behav	2001	2001-05-26			10.1006/hbeh.2001.1654	Ames	Number of open arm entries	Yes	Increased	Decreased	Yes	No	Yes	No effect	No	No
11374913	Evidence that Ames dwarf mice age differently from their normal siblings in behavioral and learning and memory parameters	Kinney BA, Meliska CJ, Steger RW, Bartke A.	Horm Behav. 2001 Jun;39(4):277-84. doi: 10.1006/hbeh.2001.1654.	Kinney BA	Horm Behav	2001	2001-05-26			10.1006/hbeh.2001.1654	Ames	Number of closed arm entries	Yes	Decreased	No effect	No	No	Yes	Decreased	No	Yes
11374913	Evidence that Ames dwarf mice age differently from their normal siblings in behavioral and learning and memory parameters	Kinney BA, Meliska CJ, Steger RW, Bartke A.	Horm Behav. 2001 Jun;39(4):277-84. doi: 10.1006/hbeh.2001.1654.	Kinney BA	Horm Behav	2001	2001-05-26			10.1006/hbeh.2001.1654	Ames	Mean time in each arm, open arm	Yes	Increased	No effect	No	No	Yes	No effect	No	No
11374913	Evidence that Ames dwarf mice age differently from their normal siblings in behavioral and learning and memory parameters	Kinney BA, Meliska CJ, Steger RW, Bartke A.	Horm Behav. 2001 Jun;39(4):277-84. doi: 10.1006/hbeh.2001.1654.	Kinney BA	Horm Behav	2001	2001-05-26			10.1006/hbeh.2001.1654	Ames	Mean time in each arm, closed arm	Yes	Decreased	No effect	No	No	Yes	No effect	No	No
11374913	Evidence that Ames dwarf mice age differently from their normal siblings in behavioral and learning and memory parameters	Kinney BA, Meliska CJ, Steger RW, Bartke A.	Horm Behav. 2001 Jun;39(4):277-84. doi: 10.1006/hbeh.2001.1654.	Kinney BA	Horm Behav	2001	2001-05-26			10.1006/hbeh.2001.1654	Ames	Latency to enter shock compartment (15 day)	Yes	Decreased	Increased	Yes	No	Yes	No effect	No	No
24201695	Expression of DNA methyltransferases is influenced by growth hormone in the long-living Ames dwarf mouse in vivo and in vitro	Armstrong VL, Rakoczy S, Rojanathammanee L, Brown-Borg HM.	J Gerontol A Biol Sci Med Sci. 2014 Aug;69(8):923-33. doi: 10.1093/gerona/glt133. Epub 2013 Nov 7.	Armstrong VL	J Gerontol A Biol Sci Med Sci	2014	2013-11-09	PMC4111294		10.1093/gerona/glt133	Ames	GNMT liver mRNA level	Not age sensitive	No effect	Increased	No	No	Yes	Increased	No	No
24201695	Expression of DNA methyltransferases is influenced by growth hormone in the long-living Ames dwarf mouse in vivo and in vitro	Armstrong VL, Rakoczy S, Rojanathammanee L, Brown-Borg HM.	J Gerontol A Biol Sci Med Sci. 2014 Aug;69(8):923-33. doi: 10.1093/gerona/glt133. Epub 2013 Nov 7.	Armstrong VL	J Gerontol A Biol Sci Med Sci	2014	2013-11-09	PMC4111294		10.1093/gerona/glt133	Ames	GNMT protein level	No	Not applicable	No effect	Not applicable	Not applicable	Yes	No effect	Not applicable	Not applicable
24201695	Expression of DNA methyltransferases is influenced by growth hormone in the long-living Ames dwarf mouse in vivo and in vitro	Armstrong VL, Rakoczy S, Rojanathammanee L, Brown-Borg HM.	J Gerontol A Biol Sci Med Sci. 2014 Aug;69(8):923-33. doi: 10.1093/gerona/glt133. Epub 2013 Nov 7.	Armstrong VL	J Gerontol A Biol Sci Med Sci	2014	2013-11-09	PMC4111294		10.1093/gerona/glt133	Ames	DNMT1 mRNA level	Not age sensitive	No effect	No effect	No	No	Yes	Increased	No	No
24201695	Expression of DNA methyltransferases is influenced by growth hormone in the long-living Ames dwarf mouse in vivo and in vitro	Armstrong VL, Rakoczy S, Rojanathammanee L, Brown-Borg HM.	J Gerontol A Biol Sci Med Sci. 2014 Aug;69(8):923-33. doi: 10.1093/gerona/glt133. Epub 2013 Nov 7.	Armstrong VL	J Gerontol A Biol Sci Med Sci	2014	2013-11-09	PMC4111294		10.1093/gerona/glt133	Ames	DNMT3a mRNA level	Not age sensitive	No effect	No effect	No	No	Yes	Increased	No	No
24201695	Expression of DNA methyltransferases is influenced by growth hormone in the long-living Ames dwarf mouse in vivo and in vitro	Armstrong VL, Rakoczy S, Rojanathammanee L, Brown-Borg HM.	J Gerontol A Biol Sci Med Sci. 2014 Aug;69(8):923-33. doi: 10.1093/gerona/glt133. Epub 2013 Nov 7.	Armstrong VL	J Gerontol A Biol Sci Med Sci	2014	2013-11-09	PMC4111294		10.1093/gerona/glt133	Ames	DNMT3b mRNA level	Yes	Increased	No effect	No	No	Yes	No effect	No	No
24201695	Expression of DNA methyltransferases is influenced by growth hormone in the long-living Ames dwarf mouse in vivo and in vitro	Armstrong VL, Rakoczy S, Rojanathammanee L, Brown-Borg HM.	J Gerontol A Biol Sci Med Sci. 2014 Aug;69(8):923-33. doi: 10.1093/gerona/glt133. Epub 2013 Nov 7.	Armstrong VL	J Gerontol A Biol Sci Med Sci	2014	2013-11-09	PMC4111294		10.1093/gerona/glt133	Ames	DNMT1 protein	No	Not applicable	Decreased	Not applicable	Not applicable	Not applicable	Decreased	Not applicable	Not applicable
24201695	Expression of DNA methyltransferases is influenced by growth hormone in the long-living Ames dwarf mouse in vivo and in vitro	Armstrong VL, Rakoczy S, Rojanathammanee L, Brown-Borg HM.	J Gerontol A Biol Sci Med Sci. 2014 Aug;69(8):923-33. doi: 10.1093/gerona/glt133. Epub 2013 Nov 7.	Armstrong VL	J Gerontol A Biol Sci Med Sci	2014	2013-11-09	PMC4111294		10.1093/gerona/glt133	Ames	DNMT3a protein	No	Not applicable	Decreased	Not applicable	Not applicable	Not applicable	Increased	Not applicable	Not applicable
24201695	Expression of DNA methyltransferases is influenced by growth hormone in the long-living Ames dwarf mouse in vivo and in vitro	Armstrong VL, Rakoczy S, Rojanathammanee L, Brown-Borg HM.	J Gerontol A Biol Sci Med Sci. 2014 Aug;69(8):923-33. doi: 10.1093/gerona/glt133. Epub 2013 Nov 7.	Armstrong VL	J Gerontol A Biol Sci Med Sci	2014	2013-11-09	PMC4111294		10.1093/gerona/glt133	Ames	DNMT3b protein	No	Not applicable	No effect	Not applicable	Not applicable	Not applicable	No effect	Not applicable	Not applicable
24201695	Expression of DNA methyltransferases is influenced by growth hormone in the long-living Ames dwarf mouse in vivo and in vitro	Armstrong VL, Rakoczy S, Rojanathammanee L, Brown-Borg HM.	J Gerontol A Biol Sci Med Sci. 2014 Aug;69(8):923-33. doi: 10.1093/gerona/glt133. Epub 2013 Nov 7.	Armstrong VL	J Gerontol A Biol Sci Med Sci	2014	2013-11-09	PMC4111294		10.1093/gerona/glt133	Ames	DNMT1 activity	No	Not applicable	Decreased	Not applicable	Not applicable	Not applicable	Increased	Not applicable	Not applicable
24201695	Expression of DNA methyltransferases is influenced by growth hormone in the long-living Ames dwarf mouse in vivo and in vitro	Armstrong VL, Rakoczy S, Rojanathammanee L, Brown-Borg HM.	J Gerontol A Biol Sci Med Sci. 2014 Aug;69(8):923-33. doi: 10.1093/gerona/glt133. Epub 2013 Nov 7.	Armstrong VL	J Gerontol A Biol Sci Med Sci	2014	2013-11-09	PMC4111294		10.1093/gerona/glt133	Ames	Methylated cytosine	Not age sensitive	No effect	No effect	No	No	Yes	No effect	No	No
16799137	Long-lived growth hormone receptor knockout mice show a delay in age-related changes of body composition and bone characteristics	Bonkowski MS, Pamenter RW, Rocha JS, Masternak MM, Panici JA, Bartke A.	J Gerontol A Biol Sci Med Sci. 2006 Jun;61(6):562-7. doi: 10.1093/gerona/61.6.562.	Bonkowski MS	J Gerontol A Biol Sci Med Sci	2006	2006-06-27			10.1093/gerona/61.6.562	GHR-ko	Body weight	Yes	Increased	Decreased	Yes	No	Yes	Decreased	Yes	No
16799137	Long-lived growth hormone receptor knockout mice show a delay in age-related changes of body composition and bone characteristics	Bonkowski MS, Pamenter RW, Rocha JS, Masternak MM, Panici JA, Bartke A.	J Gerontol A Biol Sci Med Sci. 2006 Jun;61(6):562-7. doi: 10.1093/gerona/61.6.562.	Bonkowski MS	J Gerontol A Biol Sci Med Sci	2006	2006-06-27			10.1093/gerona/61.6.562	GHR-ko	Percent fat	Yes	Increased	Increased	No	Yes	Yes	No effect	No	No
16799137	Long-lived growth hormone receptor knockout mice show a delay in age-related changes of body composition and bone characteristics	Bonkowski MS, Pamenter RW, Rocha JS, Masternak MM, Panici JA, Bartke A.	J Gerontol A Biol Sci Med Sci. 2006 Jun;61(6):562-7. doi: 10.1093/gerona/61.6.562.	Bonkowski MS	J Gerontol A Biol Sci Med Sci	2006	2006-06-27			10.1093/gerona/61.6.562	GHR-ko	Percent lean tissue	Yes	Decreased	Decreased	No	Yes	Yes	No effect	No	No
16799137	Long-lived growth hormone receptor knockout mice show a delay in age-related changes of body composition and bone characteristics	Bonkowski MS, Pamenter RW, Rocha JS, Masternak MM, Panici JA, Bartke A.	J Gerontol A Biol Sci Med Sci. 2006 Jun;61(6):562-7. doi: 10.1093/gerona/61.6.562.	Bonkowski MS	J Gerontol A Biol Sci Med Sci	2006	2006-06-27			10.1093/gerona/61.6.562	GHR-ko	Total body bone mineral density	Yes	Increased	Decreased	Yes	No	Yes	Decreased	Yes	No
16799137	Long-lived growth hormone receptor knockout mice show a delay in age-related changes of body composition and bone characteristics	Bonkowski MS, Pamenter RW, Rocha JS, Masternak MM, Panici JA, Bartke A.	J Gerontol A Biol Sci Med Sci. 2006 Jun;61(6):562-7. doi: 10.1093/gerona/61.6.562.	Bonkowski MS	J Gerontol A Biol Sci Med Sci	2006	2006-06-27			10.1093/gerona/61.6.562	GHR-ko	Total body bone mineral content	Yes	Increased	Decreased	Yes	No	Yes	Decreased	Yes	No
16799137	Long-lived growth hormone receptor knockout mice show a delay in age-related changes of body composition and bone characteristics	Bonkowski MS, Pamenter RW, Rocha JS, Masternak MM, Panici JA, Bartke A.	J Gerontol A Biol Sci Med Sci. 2006 Jun;61(6):562-7. doi: 10.1093/gerona/61.6.562.	Bonkowski MS	J Gerontol A Biol Sci Med Sci	2006	2006-06-27			10.1093/gerona/61.6.562	GHR-ko	Bone area	Yes	Increased	Decreased	Yes	No	Yes	Decreased	Yes	No
16799137	Long-lived growth hormone receptor knockout mice show a delay in age-related changes of body composition and bone characteristics	Bonkowski MS, Pamenter RW, Rocha JS, Masternak MM, Panici JA, Bartke A.	J Gerontol A Biol Sci Med Sci. 2006 Jun;61(6):562-7. doi: 10.1093/gerona/61.6.562.	Bonkowski MS	J Gerontol A Biol Sci Med Sci	2006	2006-06-27			10.1093/gerona/61.6.562	GHR-ko	Femur length	Yes	Increased	Decreased	Yes	No	Yes	Decreased	Yes	No
16799137	Long-lived growth hormone receptor knockout mice show a delay in age-related changes of body composition and bone characteristics	Bonkowski MS, Pamenter RW, Rocha JS, Masternak MM, Panici JA, Bartke A.	J Gerontol A Biol Sci Med Sci. 2006 Jun;61(6):562-7. doi: 10.1093/gerona/61.6.562.	Bonkowski MS	J Gerontol A Biol Sci Med Sci	2006	2006-06-27			10.1093/gerona/61.6.562	GHR-ko	Femur bone mineral density	Yes	Increased	Decreased	Yes	No	Yes	Decreased	Yes	No
16799137	Long-lived growth hormone receptor knockout mice show a delay in age-related changes of body composition and bone characteristics	Bonkowski MS, Pamenter RW, Rocha JS, Masternak MM, Panici JA, Bartke A.	J Gerontol A Biol Sci Med Sci. 2006 Jun;61(6):562-7. doi: 10.1093/gerona/61.6.562.	Bonkowski MS	J Gerontol A Biol Sci Med Sci	2006	2006-06-27			10.1093/gerona/61.6.562	GHR-ko	Lower lumbar bone mineral density	Yes	Increased	Decreased	Yes	No	Yes	Decreased	Yes	No
16282554	Caloric restriction results in decreased expression of peroxisome proliferator-activated receptor superfamily in muscle of normal and long-lived growth hormone receptor/binding protein knockout mice	Masternak MM, Al-Regaiey KA, Del Rosario Lim MM, Bonkowski MS, Panici JA, Przybylski GK, Bartke A.	J Gerontol A Biol Sci Med Sci. 2005 Oct;60(10):1238-45. doi: 10.1093/gerona/60.10.1238.	Masternak MM	J Gerontol A Biol Sci Med Sci	2005	2005-11-12			10.1093/gerona/60.10.1238	GHR-Ko	FFA plasma	No	Not applicable	No effect	Not applicable	Not applicable	Not applicable	Not applicable	Not applicable	Not applicable
16282554	Caloric restriction results in decreased expression of peroxisome proliferator-activated receptor superfamily in muscle of normal and long-lived growth hormone receptor/binding protein knockout mice	Masternak MM, Al-Regaiey KA, Del Rosario Lim MM, Bonkowski MS, Panici JA, Przybylski GK, Bartke A.	J Gerontol A Biol Sci Med Sci. 2005 Oct;60(10):1238-45. doi: 10.1093/gerona/60.10.1238.	Masternak MM	J Gerontol A Biol Sci Med Sci	2005	2005-11-12			10.1093/gerona/60.10.1238	GHR-ko	Triglyceride plasma	No	Not applicable	No effect	Not applicable	Not applicable	Not applicable	Not applicable	Not applicable	Not applicable
16282554	Caloric restriction results in decreased expression of peroxisome proliferator-activated receptor superfamily in muscle of normal and long-lived growth hormone receptor/binding protein knockout mice	Masternak MM, Al-Regaiey KA, Del Rosario Lim MM, Bonkowski MS, Panici JA, Przybylski GK, Bartke A.	J Gerontol A Biol Sci Med Sci. 2005 Oct;60(10):1238-45. doi: 10.1093/gerona/60.10.1238.	Masternak MM	J Gerontol A Biol Sci Med Sci	2005	2005-11-12			10.1093/gerona/60.10.1238	GHR-ko	FFA muscle	No	Not applicable	No effect	Not applicable	Not applicable	Not applicable	Not applicable	Not applicable	Not applicable
16282554	Caloric restriction results in decreased expression of peroxisome proliferator-activated receptor superfamily in muscle of normal and long-lived growth hormone receptor/binding protein knockout mice	Masternak MM, Al-Regaiey KA, Del Rosario Lim MM, Bonkowski MS, Panici JA, Przybylski GK, Bartke A.	J Gerontol A Biol Sci Med Sci. 2005 Oct;60(10):1238-45. doi: 10.1093/gerona/60.10.1238.	Masternak MM	J Gerontol A Biol Sci Med Sci	2005	2005-11-12			10.1093/gerona/60.10.1238	GHR-ko	Triglyceride muscle	No	Not applicable	No effect	Not applicable	Not applicable	Not applicable	Not applicable	Not applicable	Not applicable
16282554	Caloric restriction results in decreased expression of peroxisome proliferator-activated receptor superfamily in muscle of normal and long-lived growth hormone receptor/binding protein knockout mice	Masternak MM, Al-Regaiey KA, Del Rosario Lim MM, Bonkowski MS, Panici JA, Przybylski GK, Bartke A.	J Gerontol A Biol Sci Med Sci. 2005 Oct;60(10):1238-45. doi: 10.1093/gerona/60.10.1238.	Masternak MM	J Gerontol A Biol Sci Med Sci	2005	2005-11-12			10.1093/gerona/60.10.1238	GHR-ko	cholesterol plasma	No	Not applicable	Decreased	Not applicable	Not applicable	Not applicable	Not applicable	Not applicable	Not applicable
16282554	Caloric restriction results in decreased expression of peroxisome proliferator-activated receptor superfamily in muscle of normal and long-lived growth hormone receptor/binding protein knockout mice	Masternak MM, Al-Regaiey KA, Del Rosario Lim MM, Bonkowski MS, Panici JA, Przybylski GK, Bartke A.	J Gerontol A Biol Sci Med Sci. 2005 Oct;60(10):1238-45. doi: 10.1093/gerona/60.10.1238.	Masternak MM	J Gerontol A Biol Sci Med Sci	2005	2005-11-12			10.1093/gerona/60.10.1238	GHR-ko	PPAR gamma mRNA level	No	Not applicable	No effect	Not applicable	Not applicable	Not applicable	Not applicable	Not applicable	Not applicable
16282554	Caloric restriction results in decreased expression of peroxisome proliferator-activated receptor superfamily in muscle of normal and long-lived growth hormone receptor/binding protein knockout mice	Masternak MM, Al-Regaiey KA, Del Rosario Lim MM, Bonkowski MS, Panici JA, Przybylski GK, Bartke A.	J Gerontol A Biol Sci Med Sci. 2005 Oct;60(10):1238-45. doi: 10.1093/gerona/60.10.1238.	Masternak MM	J Gerontol A Biol Sci Med Sci	2005	2005-11-12			10.1093/gerona/60.10.1238	GHR-ko	PPAR alpha mRNA level	No	Not applicable	No effect	Not applicable	Not applicable	Not applicable	Not applicable	Not applicable	Not applicable
16282554	Caloric restriction results in decreased expression of peroxisome proliferator-activated receptor superfamily in muscle of normal and long-lived growth hormone receptor/binding protein knockout mice	Masternak MM, Al-Regaiey KA, Del Rosario Lim MM, Bonkowski MS, Panici JA, Przybylski GK, Bartke A.	J Gerontol A Biol Sci Med Sci. 2005 Oct;60(10):1238-45. doi: 10.1093/gerona/60.10.1238.	Masternak MM	J Gerontol A Biol Sci Med Sci	2005	2005-11-12			10.1093/gerona/60.10.1238	GHR-ko	PPAR beta/gamma mRNA level	No	Not applicable	No effect	Not applicable	Not applicable	Not applicable	Not applicable	Not applicable	Not applicable
16282554	Caloric restriction results in decreased expression of peroxisome proliferator-activated receptor superfamily in muscle of normal and long-lived growth hormone receptor/binding protein knockout mice	Masternak MM, Al-Regaiey KA, Del Rosario Lim MM, Bonkowski MS, Panici JA, Przybylski GK, Bartke A.	J Gerontol A Biol Sci Med Sci. 2005 Oct;60(10):1238-45. doi: 10.1093/gerona/60.10.1238.	Masternak MM	J Gerontol A Biol Sci Med Sci	2005	2005-11-12			10.1093/gerona/60.10.1238	GHR-ko	PPAR gamma protein level (western blot)	No	Not applicable	Decreased	Not applicable	Not applicable	Not applicable	Not applicable	Not applicable	Not applicable
16282554	Caloric restriction results in decreased expression of peroxisome proliferator-activated receptor superfamily in muscle of normal and long-lived growth hormone receptor/binding protein knockout mice	Masternak MM, Al-Regaiey KA, Del Rosario Lim MM, Bonkowski MS, Panici JA, Przybylski GK, Bartke A.	J Gerontol A Biol Sci Med Sci. 2005 Oct;60(10):1238-45. doi: 10.1093/gerona/60.10.1238.	Masternak MM	J Gerontol A Biol Sci Med Sci	2005	2005-11-12			10.1093/gerona/60.10.1238	GHR-ko	PPAR alpha (western blot)	No	Not applicable	Decreased	Not applicable	Not applicable	Not applicable	Not applicable	Not applicable	Not applicable
16282554	Caloric restriction results in decreased expression of peroxisome proliferator-activated receptor superfamily in muscle of normal and long-lived growth hormone receptor/binding protein knockout mice	Masternak MM, Al-Regaiey KA, Del Rosario Lim MM, Bonkowski MS, Panici JA, Przybylski GK, Bartke A.	J Gerontol A Biol Sci Med Sci. 2005 Oct;60(10):1238-45. doi: 10.1093/gerona/60.10.1238.	Masternak MM	J Gerontol A Biol Sci Med Sci	2005	2005-11-12			10.1093/gerona/60.10.1238	GHR-ko	PPAR beta/gamma (western blot)	No	Not applicable	Decreased	Not applicable	Not applicable	Not applicable	Not applicable	Not applicable	Not applicable
16282554	Caloric restriction results in decreased expression of peroxisome proliferator-activated receptor superfamily in muscle of normal and long-lived growth hormone receptor/binding protein knockout mice	Masternak MM, Al-Regaiey KA, Del Rosario Lim MM, Bonkowski MS, Panici JA, Przybylski GK, Bartke A.	J Gerontol A Biol Sci Med Sci. 2005 Oct;60(10):1238-45. doi: 10.1093/gerona/60.10.1238.	Masternak MM	J Gerontol A Biol Sci Med Sci	2005	2005-11-12			10.1093/gerona/60.10.1238	GHR-ko	RXR gamma	No	Not applicable	No effect	Not applicable	Not applicable	Not applicable	Not applicable	Not applicable	Not applicable
16282554	Caloric restriction results in decreased expression of peroxisome proliferator-activated receptor superfamily in muscle of normal and long-lived growth hormone receptor/binding protein knockout mice	Masternak MM, Al-Regaiey KA, Del Rosario Lim MM, Bonkowski MS, Panici JA, Przybylski GK, Bartke A.	J Gerontol A Biol Sci Med Sci. 2005 Oct;60(10):1238-45. doi: 10.1093/gerona/60.10.1238.	Masternak MM	J Gerontol A Biol Sci Med Sci	2005	2005-11-12			10.1093/gerona/60.10.1238	GHR-ko	RXR alpha	No	Not applicable	No effect	Not applicable	Not applicable	Not applicable	Not applicable	Not applicable	Not applicable
16282554	Caloric restriction results in decreased expression of peroxisome proliferator-activated receptor superfamily in muscle of normal and long-lived growth hormone receptor/binding protein knockout mice	Masternak MM, Al-Regaiey KA, Del Rosario Lim MM, Bonkowski MS, Panici JA, Przybylski GK, Bartke A.	J Gerontol A Biol Sci Med Sci. 2005 Oct;60(10):1238-45. doi: 10.1093/gerona/60.10.1238.	Masternak MM	J Gerontol A Biol Sci Med Sci	2005	2005-11-12			10.1093/gerona/60.10.1238	GHR-ko	RXR beta/gamma	No	Not applicable	No effect	Not applicable	Not applicable	Not applicable	Not applicable	Not applicable	Not applicable
19228785	Reduced incidence and delayed occurrence of fatal neoplastic diseases in growth hormone receptor/binding protein knockout mice	Ikeno Y, Hubbard GB, Lee S, Cortez LA, Lew CM, Webb CR, Berryman DE, List EO, Kopchick JJ, Bartke A.	J Gerontol A Biol Sci Med Sci. 2009 May;64(5):522-9. doi: 10.1093/gerona/glp017. Epub 2009 Feb 19.	Ikeno Y	J Gerontol A Biol Sci Med Sci	2009	2009-02-21	PMC2667132		10.1093/gerona/glp017	GHRBP ko	Percentage tumor bearing mice	Yes	Increased	Decreased	Yes	No	Not applicable	Not applicable	Not applicable	Not applicable
19228785	Reduced incidence and delayed occurrence of fatal neoplastic diseases in growth hormone receptor/binding protein knockout mice	Ikeno Y, Hubbard GB, Lee S, Cortez LA, Lew CM, Webb CR, Berryman DE, List EO, Kopchick JJ, Bartke A.	J Gerontol A Biol Sci Med Sci. 2009 May;64(5):522-9. doi: 10.1093/gerona/glp017. Epub 2009 Feb 19.	Ikeno Y	J Gerontol A Biol Sci Med Sci	2009	2009-02-21	PMC2667132		10.1093/gerona/glp017	GHR-ko	Numbers of tumors per mouse	Yes	Increased	Decreased	Yes	No	Not applicable	Not applicable	Not applicable	Not applicable
19228785	Reduced incidence and delayed occurrence of fatal neoplastic diseases in growth hormone receptor/binding protein knockout mice	Ikeno Y, Hubbard GB, Lee S, Cortez LA, Lew CM, Webb CR, Berryman DE, List EO, Kopchick JJ, Bartke A.	J Gerontol A Biol Sci Med Sci. 2009 May;64(5):522-9. doi: 10.1093/gerona/glp017. Epub 2009 Feb 19.	Ikeno Y	J Gerontol A Biol Sci Med Sci	2009	2009-02-21	PMC2667132		10.1093/gerona/glp017	GHR-ko	Lifespan	Yes	Decreased	Increased	Yes	No	Not applicable	Not applicable	Not applicable	Not applicable
19228785	Reduced incidence and delayed occurrence of fatal neoplastic diseases in growth hormone receptor/binding protein knockout mice	Ikeno Y, Hubbard GB, Lee S, Cortez LA, Lew CM, Webb CR, Berryman DE, List EO, Kopchick JJ, Bartke A.	J Gerontol A Biol Sci Med Sci. 2009 May;64(5):522-9. doi: 10.1093/gerona/glp017. Epub 2009 Feb 19.	Ikeno Y	J Gerontol A Biol Sci Med Sci	2009	2009-02-21	PMC2667132		10.1093/gerona/glp017	GHR-ko	Severity of adenocarcinoma	Yes	Increased	Decreased	Yes	No	Not applicable	Not applicable	Not applicable	Not applicable
19228785	Reduced incidence and delayed occurrence of fatal neoplastic diseases in growth hormone receptor/binding protein knockout mice	Ikeno Y, Hubbard GB, Lee S, Cortez LA, Lew CM, Webb CR, Berryman DE, List EO, Kopchick JJ, Bartke A.	J Gerontol A Biol Sci Med Sci. 2009 May;64(5):522-9. doi: 10.1093/gerona/glp017. Epub 2009 Feb 19.	Ikeno Y	J Gerontol A Biol Sci Med Sci	2009	2009-02-21	PMC2667132		10.1093/gerona/glp017	GHR-ko	Severity of glomerulonephritis	Yes	Increased	Decreased	Yes	No	Not applicable	Not applicable	Not applicable	Not applicable
19228785	Reduced incidence and delayed occurrence of fatal neoplastic diseases in growth hormone receptor/binding protein knockout mice	Ikeno Y, Hubbard GB, Lee S, Cortez LA, Lew CM, Webb CR, Berryman DE, List EO, Kopchick JJ, Bartke A.	J Gerontol A Biol Sci Med Sci. 2009 May;64(5):522-9. doi: 10.1093/gerona/glp017. Epub 2009 Feb 19.	Ikeno Y	J Gerontol A Biol Sci Med Sci	2009	2009-02-21	PMC2667132		10.1093/gerona/glp017	GHR-ko	Number of histological changes	Yes	Increased	Decreased	Yes	No	Not applicable	Not applicable	Not applicable	Not applicable
12663691	Delayed occurrence of fatal neoplastic diseases in ames dwarf mice: correlation to extended longevity	Ikeno Y, Bronson RT, Hubbard GB, Lee S, Bartke A.	J Gerontol A Biol Sci Med Sci. 2003 Apr;58(4):291-6. doi: 10.1093/gerona/58.4.b291.	Ikeno Y	J Gerontol A Biol Sci Med Sci	2003	2003-03-29			10.1093/gerona/58.4.b291	Ames	Number of tumors per mouse	Yes	Increased	No effect	No	No	Not applicable	Not applicable	Not applicable	Not applicable
12663691	Delayed occurrence of fatal neoplastic diseases in ames dwarf mice: correlation to extended longevity	Ikeno Y, Bronson RT, Hubbard GB, Lee S, Bartke A.	J Gerontol A Biol Sci Med Sci. 2003 Apr;58(4):291-6. doi: 10.1093/gerona/58.4.b291.	Ikeno Y	J Gerontol A Biol Sci Med Sci	2003	2003-03-29			10.1093/gerona/58.4.b291	Ames	Lifespan	Yes	Decreased	Increased	Yes	No	Not applicable	Not applicable	Not applicable	Not applicable
12663691	Delayed occurrence of fatal neoplastic diseases in ames dwarf mice: correlation to extended longevity	Ikeno Y, Bronson RT, Hubbard GB, Lee S, Bartke A.	J Gerontol A Biol Sci Med Sci. 2003 Apr;58(4):291-6. doi: 10.1093/gerona/58.4.b291.	Ikeno Y	J Gerontol A Biol Sci Med Sci	2003	2003-03-29			10.1093/gerona/58.4.b291	Ames	Severity of adenocarcinoma	Yes	Increased	Decreased	Yes	No	Not applicable	Not applicable	Not applicable	Not applicable
12663691	Delayed occurrence of fatal neoplastic diseases in ames dwarf mice: correlation to extended longevity	Ikeno Y, Bronson RT, Hubbard GB, Lee S, Bartke A.	J Gerontol A Biol Sci Med Sci. 2003 Apr;58(4):291-6. doi: 10.1093/gerona/58.4.b291.	Ikeno Y	J Gerontol A Biol Sci Med Sci	2003	2003-03-29			10.1093/gerona/58.4.b291	Ames	Severity of glomerulonephritis	Yes	Increased	Decreased	Yes	No	Not applicable	Not applicable	Not applicable	Not applicable
12663691	Delayed occurrence of fatal neoplastic diseases in ames dwarf mice: correlation to extended longevity	Ikeno Y, Bronson RT, Hubbard GB, Lee S, Bartke A.	J Gerontol A Biol Sci Med Sci. 2003 Apr;58(4):291-6. doi: 10.1093/gerona/58.4.b291.	Ikeno Y	J Gerontol A Biol Sci Med Sci	2003	2003-03-29			10.1093/gerona/58.4.b291	Ames	Number of histological changes	Yes	Increased	Decreased	Yes	No	Not applicable	Not applicable	Not applicable	Not applicable
10802229	Effects of growth hormone on hypothalamic catalase and Cu/Zn superoxide dismutase	Hauck SJ, Bartke A.	Free Radic Biol Med. 2000 Mar 15;28(6):970-8. doi: 10.1016/s0891-5849(00)00186-6.	Hauck SJ	Free Radic Biol Med	2000	2000-05-10			10.1016/s0891-5849(00)00186-6	Ames	IGF-1 concentration	Not age sensitive	No effect	Decreased	No	No	Yes	Decreased	No	No
10802229	Effects of growth hormone on hypothalamic catalase and Cu/Zn superoxide dismutase	Hauck SJ, Bartke A.	Free Radic Biol Med. 2000 Mar 15;28(6):970-8. doi: 10.1016/s0891-5849(00)00186-6.	Hauck SJ	Free Radic Biol Med	2000	2000-05-10			10.1016/s0891-5849(00)00186-6	Ames	SOD activity	Yes	Decreased	No effect	No	No	Yes	Increased	Yes	No
10802229	Effects of growth hormone on hypothalamic catalase and Cu/Zn superoxide dismutase	Hauck SJ, Bartke A.	Free Radic Biol Med. 2000 Mar 15;28(6):970-8. doi: 10.1016/s0891-5849(00)00186-6.	Hauck SJ	Free Radic Biol Med	2000	2000-05-10			10.1016/s0891-5849(00)00186-6	Ames	Catalase activity	Yes	Decreased	No effect	No	No	Yes	Increased	Yes	No
10802229	Effects of growth hormone on hypothalamic catalase and Cu/Zn superoxide dismutase	Hauck SJ, Bartke A.	Free Radic Biol Med. 2000 Mar 15;28(6):970-8. doi: 10.1016/s0891-5849(00)00186-6.	Hauck SJ	Free Radic Biol Med	2000	2000-05-10			10.1016/s0891-5849(00)00186-6	Ames	Catalase level	Yes	Decreased	No effect	No	No	Yes	No effect	No	No
21233833	Higher number of stem cells in the bone marrow of circulating low Igf-1 level Laron dwarf mice--novel view on Igf-1, stem cells and aging	Ratajczak J, Shin DM, Wan W, Liu R, Masternak MM, Piotrowska K, Wiszniewska B, Kucia M, Bartke A, Ratajczak MZ.	Leukemia. 2011 Apr;25(4):729-33. doi: 10.1038/leu.2010.314. Epub 2011 Jan 14.	Ratajczak J	Leukemia	2011	2011-01-15	PMC3746340	NIHMS501316	10.1038/leu.2010.314	Laron	Body weight	Not age sensitive	No effect	Decreased	No	No	Yes	Decreased	No	No
21233833	Higher number of stem cells in the bone marrow of circulating low Igf-1 level Laron dwarf mice--novel view on Igf-1, stem cells and aging	Ratajczak J, Shin DM, Wan W, Liu R, Masternak MM, Piotrowska K, Wiszniewska B, Kucia M, Bartke A, Ratajczak MZ.	Leukemia. 2011 Apr;25(4):729-33. doi: 10.1038/leu.2010.314. Epub 2011 Jan 14.	Ratajczak J	Leukemia	2011	2011-01-15	PMC3746340	NIHMS501316	10.1038/leu.2010.314	Laron	BM cellularity	Not age sensitive	No effect	Decreased	No	No	Yes	Decreased	No	No
21233833	Higher number of stem cells in the bone marrow of circulating low Igf-1 level Laron dwarf mice--novel view on Igf-1, stem cells and aging	Ratajczak J, Shin DM, Wan W, Liu R, Masternak MM, Piotrowska K, Wiszniewska B, Kucia M, Bartke A, Ratajczak MZ.	Leukemia. 2011 Apr;25(4):729-33. doi: 10.1038/leu.2010.314. Epub 2011 Jan 14.	Ratajczak J	Leukemia	2011	2011-01-15	PMC3746340	NIHMS501316	10.1038/leu.2010.314	Laron	Number of VSELs in the BM	Yes	Increased	Increased	No	Yes	Yes	Increased	No	Yes
21233833	Higher number of stem cells in the bone marrow of circulating low Igf-1 level Laron dwarf mice--novel view on Igf-1, stem cells and aging	Ratajczak J, Shin DM, Wan W, Liu R, Masternak MM, Piotrowska K, Wiszniewska B, Kucia M, Bartke A, Ratajczak MZ.	Leukemia. 2011 Apr;25(4):729-33. doi: 10.1038/leu.2010.314. Epub 2011 Jan 14.	Ratajczak J	Leukemia	2011	2011-01-15	PMC3746340	NIHMS501316	10.1038/leu.2010.314	Laron	HSC ratio	Yes	Increased	No effect	No	No	Yes	No effect	No	No
21233833	Higher number of stem cells in the bone marrow of circulating low Igf-1 level Laron dwarf mice--novel view on Igf-1, stem cells and aging	Ratajczak J, Shin DM, Wan W, Liu R, Masternak MM, Piotrowska K, Wiszniewska B, Kucia M, Bartke A, Ratajczak MZ.	Leukemia. 2011 Apr;25(4):729-33. doi: 10.1038/leu.2010.314. Epub 2011 Jan 14.	Ratajczak J	Leukemia	2011	2011-01-15	PMC3746340	NIHMS501316	10.1038/leu.2010.314	Laron	Methylation of Oct4 promoter	No	Not applicable	Decreased	Not applicable	Not applicable	Not applicable	Not applicable	Not applicable	Not applicable
21233833	Higher number of stem cells in the bone marrow of circulating low Igf-1 level Laron dwarf mice--novel view on Igf-1, stem cells and aging	Ratajczak J, Shin DM, Wan W, Liu R, Masternak MM, Piotrowska K, Wiszniewska B, Kucia M, Bartke A, Ratajczak MZ.	Leukemia. 2011 Apr;25(4):729-33. doi: 10.1038/leu.2010.314. Epub 2011 Jan 14.	Ratajczak J	Leukemia	2011	2011-01-15	PMC3746340	NIHMS501316	10.1038/leu.2010.314	Laron	Number of clonogenic BFU-E from BMMNC	No	Not applicable	Increased	Not applicable	Not applicable	Not applicable	Increased	Not applicable	Not applicable
21233833	Higher number of stem cells in the bone marrow of circulating low Igf-1 level Laron dwarf mice--novel view on Igf-1, stem cells and aging	Ratajczak J, Shin DM, Wan W, Liu R, Masternak MM, Piotrowska K, Wiszniewska B, Kucia M, Bartke A, Ratajczak MZ.	Leukemia. 2011 Apr;25(4):729-33. doi: 10.1038/leu.2010.314. Epub 2011 Jan 14.	Ratajczak J	Leukemia	2011	2011-01-15	PMC3746340	NIHMS501316	10.1038/leu.2010.314	Laron	Number of clonogenic CFU-GM from BMMNC	No	Not applicable	Increased	Not applicable	Not applicable	Not applicable	Increased	Not applicable	Not applicable
21233833	Higher number of stem cells in the bone marrow of circulating low Igf-1 level Laron dwarf mice--novel view on Igf-1, stem cells and aging	Ratajczak J, Shin DM, Wan W, Liu R, Masternak MM, Piotrowska K, Wiszniewska B, Kucia M, Bartke A, Ratajczak MZ.	Leukemia. 2011 Apr;25(4):729-33. doi: 10.1038/leu.2010.314. Epub 2011 Jan 14.	Ratajczak J	Leukemia	2011	2011-01-15	PMC3746340	NIHMS501316	10.1038/leu.2010.314	Laron	Number of clonogenic CFU-Meg from BMMNC	No	Not applicable	Increased	Not applicable	Not applicable	Not applicable	Increased	Not applicable	Not applicable
11336996	Evidence that age-induced decline in memory retention is delayed in growth hormone resistant GH-R-KO (Laron) mice	Kinney BA, Coschigano KT, Kopchick JJ, Steger RW, Bartke A.	Physiol Behav. 2001 Apr;72(5):653-60. doi: 10.1016/s0031-9384(01)00423-1.	Kinney BA	Physiol Behav	2001	2001-05-05			10.1016/s0031-9384(01)00423-1	GHR-KO	Inhibitory avoidance task/mean latency to enter shock compartment	No	Not applicable	Increased, 28 day only	Not applicable	Not applicable	Not applicable	Not applicable	Not applicable	Not applicable
11336996	Evidence that age-induced decline in memory retention is delayed in growth hormone resistant GH-R-KO (Laron) mice	Kinney BA, Coschigano KT, Kopchick JJ, Steger RW, Bartke A.	Physiol Behav. 2001 Apr;72(5):653-60. doi: 10.1016/s0031-9384(01)00423-1.	Kinney BA	Physiol Behav	2001	2001-05-05			10.1016/s0031-9384(01)00423-1	GHR-KO	24 hour retention test of inhibitory avoidance task	Not age sensitive	No effect	No effect	No	No	Yes	No effect	No	No
11336996	Evidence that age-induced decline in memory retention is delayed in growth hormone resistant GH-R-KO (Laron) mice	Kinney BA, Coschigano KT, Kopchick JJ, Steger RW, Bartke A.	Physiol Behav. 2001 Apr;72(5):653-60. doi: 10.1016/s0031-9384(01)00423-1.	Kinney BA	Physiol Behav	2001	2001-05-05			10.1016/s0031-9384(01)00423-1	GHR-KO	7 day retention test	Yes	Decreased	No effect	No	No	Yes	No effect	No	No
11336996	Evidence that age-induced decline in memory retention is delayed in growth hormone resistant GH-R-KO (Laron) mice	Kinney BA, Coschigano KT, Kopchick JJ, Steger RW, Bartke A.	Physiol Behav. 2001 Apr;72(5):653-60. doi: 10.1016/s0031-9384(01)00423-1.	Kinney BA	Physiol Behav	2001	2001-05-05			10.1016/s0031-9384(01)00423-1	GHR-KO	28 day retention test	Yes	Decreased	Increased	Yes	No	Yes	No effect	No	No
11336996	Evidence that age-induced decline in memory retention is delayed in growth hormone resistant GH-R-KO (Laron) mice	Kinney BA, Coschigano KT, Kopchick JJ, Steger RW, Bartke A.	Physiol Behav. 2001 Apr;72(5):653-60. doi: 10.1016/s0031-9384(01)00423-1.	Kinney BA	Physiol Behav	2001	2001-05-05			10.1016/s0031-9384(01)00423-1	GHR-KO	Performance in elevated-plus maze	No	Not applicable	No effect	Not applicable	Not applicable	Not applicable	Not applicable	Not applicable	Not applicable

## Sheet: Effects in young and old
PMID	Title	Authors	Citation	First Author	Journal/Book	Publication Year	Create Date	PMCID	NIHMS ID	DOI	Mouse model	Parameter assessed	Age-sensitivity of the phenotype established in the paper	Age effect	Intervention effect in old animals	Intervention countered age effect in old	Intervention accentuated age effect in old	Young intervention group included	Intervention effect in young animals	Intervention countered age effect in young	Intervention accentuated age effect in young
25543533	Primordial follicle activation in the ovary of Ames dwarf mice	Schneider A, Zhi X, Moreira F, Lucia T Jr, Mondadori RG, Masternak MM.	J Ovarian Res. 2014 Dec 29;7:120. doi: 10.1186/s13048-014-0120-4.	Schneider A	J Ovarian Res	2014	2014-12-30	PMC4354747		10.1186/s13048-014-0120-4	Ames	Akt1 mRNA level	Yes	Decreased	Increased	Yes	No	Yes	No effect	No	No
25543533	Primordial follicle activation in the ovary of Ames dwarf mice	Schneider A, Zhi X, Moreira F, Lucia T Jr, Mondadori RG, Masternak MM.	J Ovarian Res. 2014 Dec 29;7:120. doi: 10.1186/s13048-014-0120-4.	Schneider A	J Ovarian Res	2014	2014-12-30	PMC4354747		10.1186/s13048-014-0120-4	Ames	AMH mRNA level	Yes	Decreased	Increased	Yes	No	Yes	No effect	No	No
21934186	Mitochondrial electron transport chain functions in long-lived Ames dwarf mice	Choksi KB, Nuss JE, DeFord JH, Papaconstantinou J.	Aging (Albany NY). 2011 Aug;3(8):754-67. doi: 10.18632/aging.100357.	Choksi KB	Aging (Albany NY)	2011	2011-09-22	PMC3184977		10.18632/aging.100357	Ames	ATPase activity kidney	Yes	Decreased	Increased	Yes	No	Yes	Increased	Yes	No
28675141	Longevity is impacted by growth hormone action during early postnatal period	Sun LY, Fang Y, Patki A, Koopman JJ, Allison DB, Hill CM, Masternak MM, Darcy J, Wang J, McFadden S, Bartke A.	Elife. 2017 Jul 4;6:e24059. doi: 10.7554/eLife.24059.	Sun LY	Elife	2017	2017-07-05	PMC5515575		10.7554/eLife.24059	Ames	Body weight	Yes	Increased	Decreased	Yes	No	Yes	Decreased	Yes	No
24155868	Prevention of neuromusculoskeletal frailty in slow-aging ames dwarf mice: longitudinal investigation of interaction of longevity genes and caloric restriction	Arum O, Rasche ZA, Rickman DJ, Bartke A.	PLoS One. 2013 Oct 14;8(10):e72255. doi: 10.1371/journal.pone.0072255. eCollection 2013.	Arum O	PLoS One	2013	2013-10-25	PMC3796515		10.1371/journal.pone.0072255	Ames
12668880	Body composition of prolactin-, growth hormone, and thyrotropin-deficient Ames dwarf mice	Heiman ML, Tinsley FC, Mattison JA, Hauck S, Bartke A.	Endocrine. 2003 Feb-Mar;20(1-2):149-54. doi: 10.1385/ENDO:20:1-2:149.	Heiman ML	Endocrine	2003	2003-04-02			10.1385/ENDO:20:1-2:149	Ames
12668880	Body composition of prolactin-, growth hormone, and thyrotropin-deficient Ames dwarf mice	Heiman ML, Tinsley FC, Mattison JA, Hauck S, Bartke A.	Endocrine. 2003 Feb-Mar;20(1-2):149-54. doi: 10.1385/ENDO:20:1-2:149.	Heiman ML	Endocrine	2003	2003-04-02			10.1385/ENDO:20:1-2:149	Ames	Bone area	Yes	Increased	Decreased	Yes	No	Yes	Decreased	Yes	No
12668880	Body composition of prolactin-, growth hormone, and thyrotropin-deficient Ames dwarf mice	Heiman ML, Tinsley FC, Mattison JA, Hauck S, Bartke A.	Endocrine. 2003 Feb-Mar;20(1-2):149-54. doi: 10.1385/ENDO:20:1-2:149.	Heiman ML	Endocrine	2003	2003-04-02			10.1385/ENDO:20:1-2:149	Ames	Bone mineral content	Yes	Increased	Decreased	Yes	No	Yes	Decreased	Yes	No
12668880	Body composition of prolactin-, growth hormone, and thyrotropin-deficient Ames dwarf mice	Heiman ML, Tinsley FC, Mattison JA, Hauck S, Bartke A.	Endocrine. 2003 Feb-Mar;20(1-2):149-54. doi: 10.1385/ENDO:20:1-2:149.	Heiman ML	Endocrine	2003	2003-04-02			10.1385/ENDO:20:1-2:149	Ames	Bone mineral density	Yes	Increased	Decreased	Yes	No	Yes	No effect	No	No
23604879	Mitochondrial oxidant generation and oxidative damage in Ames dwarf and GH transgenic mice	Brown-Borg H, Johnson WT, Rakoczy S, Romanick M.	J Am Aging Assoc. 2001 Jul;24(3):85-96. doi: 10.1007/s11357-001-0012-6.	Brown-Borg H	J Am Aging Assoc	2001	2013-04-23	PMC3455482		10.1007/s11357-001-0012-6	Ames	Brain malonaldehyde levels	Yes	Decreased	Increased	Yes	No	Yes	Decreased	No	Yes
21934186	Mitochondrial electron transport chain functions in long-lived Ames dwarf mice	Choksi KB, Nuss JE, DeFord JH, Papaconstantinou J.	Aging (Albany NY). 2011 Aug;3(8):754-67. doi: 10.18632/aging.100357.	Choksi KB	Aging (Albany NY)	2011	2011-09-22	PMC3184977		10.18632/aging.100357	Ames	Cytochrome C Reductase activity (CII-CIII coupled) heart	Yes	Decreased	Increased	Yes	No	Yes	No effect	No	No
21934186	Mitochondrial electron transport chain functions in long-lived Ames dwarf mice	Choksi KB, Nuss JE, DeFord JH, Papaconstantinou J.	Aging (Albany NY). 2011 Aug;3(8):754-67. doi: 10.18632/aging.100357.	Choksi KB	Aging (Albany NY)	2011	2011-09-22	PMC3184977		10.18632/aging.100357	Ames	Cytochrome C Reductase activity (CII-CIII coupled) kidney	Yes	Decreased	Increased	Yes	No	Yes	Increased	Yes	No
21934186	Mitochondrial electron transport chain functions in long-lived Ames dwarf mice	Choksi KB, Nuss JE, DeFord JH, Papaconstantinou J.	Aging (Albany NY). 2011 Aug;3(8):754-67. doi: 10.18632/aging.100357.	Choksi KB	Aging (Albany NY)	2011	2011-09-22	PMC3184977		10.18632/aging.100357	Ames	Cytochrome C Reductase activity pectoralis muscle	Yes	Decreased	Increased	Yes	No	Yes	No effect	No	No
21934186	Mitochondrial electron transport chain functions in long-lived Ames dwarf mice	Choksi KB, Nuss JE, DeFord JH, Papaconstantinou J.	Aging (Albany NY). 2011 Aug;3(8):754-67. doi: 10.18632/aging.100357.	Choksi KB	Aging (Albany NY)	2011	2011-09-22	PMC3184977		10.18632/aging.100357	Ames	DCPIP reductase activity kidney	Yes	Decreased	Increased	Yes	No	Yes	Increased	Yes	No
12668880	Body composition of prolactin-, growth hormone, and thyrotropin-deficient Ames dwarf mice	Heiman ML, Tinsley FC, Mattison JA, Hauck S, Bartke A.	Endocrine. 2003 Feb-Mar;20(1-2):149-54. doi: 10.1385/ENDO:20:1-2:149.	Heiman ML	Endocrine	2003	2003-04-02			10.1385/ENDO:20:1-2:149	Ames	Fat mass	Yes	Increased	Decreased	Yes	No	Yes	No effect	No	No
25543533	Primordial follicle activation in the ovary of Ames dwarf mice	Schneider A, Zhi X, Moreira F, Lucia T Jr, Mondadori RG, Masternak MM.	J Ovarian Res. 2014 Dec 29;7:120. doi: 10.1186/s13048-014-0120-4.	Schneider A	J Ovarian Res	2014	2014-12-30	PMC4354747		10.1186/s13048-014-0120-4	Ames	Foxo3a mRNA level	Yes	Decreased	Increased	Yes	No	Yes	No effect	No	No
25543533	Primordial follicle activation in the ovary of Ames dwarf mice	Schneider A, Zhi X, Moreira F, Lucia T Jr, Mondadori RG, Masternak MM.	J Ovarian Res. 2014 Dec 29;7:120. doi: 10.1186/s13048-014-0120-4.	Schneider A	J Ovarian Res	2014	2014-12-30	PMC4354747		10.1186/s13048-014-0120-4	Ames	GHR mRNA level	Yes	Decreased	Increased	Yes	No	Yes	No effect	No	No
10767579	Catalase expression in delayed and premature aging mouse models	Brown-Borg HM, Rakoczy SG.	Exp Gerontol. 2000 Mar;35(2):199-212. doi: 10.1016/s0531-5565(00)00079-6.	Brown-Borg HM	Exp Gerontol	2000	2000-04-18			10.1016/s0531-5565(00)00079-6	Ames	Heart catalase activity	Yes	Decreased	Increased	Yes	No	Yes	Increased	Yes	No
25543533	Primordial follicle activation in the ovary of Ames dwarf mice	Schneider A, Zhi X, Moreira F, Lucia T Jr, Mondadori RG, Masternak MM.	J Ovarian Res. 2014 Dec 29;7:120. doi: 10.1186/s13048-014-0120-4.	Schneider A	J Ovarian Res	2014	2014-12-30	PMC4354747		10.1186/s13048-014-0120-4	Ames	IGF-1 mRNA level	Yes	Decreased	Increased	Yes	No	Yes	No effect	No	No
25543533	Primordial follicle activation in the ovary of Ames dwarf mice	Schneider A, Zhi X, Moreira F, Lucia T Jr, Mondadori RG, Masternak MM.	J Ovarian Res. 2014 Dec 29;7:120. doi: 10.1186/s13048-014-0120-4.	Schneider A	J Ovarian Res	2014	2014-12-30	PMC4354747		10.1186/s13048-014-0120-4	Ames	IRS-1 mRNA level	Yes	Decreased	Increased	Yes	No	Yes	No effect	No	No
10767579	Catalase expression in delayed and premature aging mouse models	Brown-Borg HM, Rakoczy SG.	Exp Gerontol. 2000 Mar;35(2):199-212. doi: 10.1016/s0531-5565(00)00079-6.	Brown-Borg HM	Exp Gerontol	2000	2000-04-18			10.1016/s0531-5565(00)00079-6	Ames	Kidney catalase activity	Yes	Decreased	Increased	Yes	No	Yes	No effect	No	No
11374913	Evidence that Ames dwarf mice age differently from their normal siblings in behavioral and learning and memory parameters	Kinney BA, Meliska CJ, Steger RW, Bartke A.	Horm Behav. 2001 Jun;39(4):277-84. doi: 10.1006/hbeh.2001.1654.	Kinney BA	Horm Behav	2001	2001-05-26			10.1006/hbeh.2001.1654	Ames	Latency to enter shock compartment (15 day)	Yes	Decreased	Increased	Yes	No	Yes	No effect	No	No
12668880	Body composition of prolactin-, growth hormone, and thyrotropin-deficient Ames dwarf mice	Heiman ML, Tinsley FC, Mattison JA, Hauck S, Bartke A.	Endocrine. 2003 Feb-Mar;20(1-2):149-54. doi: 10.1385/ENDO:20:1-2:149.	Heiman ML	Endocrine	2003	2003-04-02			10.1385/ENDO:20:1-2:149	Ames	Lean mass	Yes	Increased	Decreased	Yes	No	Yes	Decreased	Yes	No
12668880	Body composition of prolactin-, growth hormone, and thyrotropin-deficient Ames dwarf mice	Heiman ML, Tinsley FC, Mattison JA, Hauck S, Bartke A.	Endocrine. 2003 Feb-Mar;20(1-2):149-54. doi: 10.1385/ENDO:20:1-2:149.	Heiman ML	Endocrine	2003	2003-04-02			10.1385/ENDO:20:1-2:149	Ames	Leptin (females)	Yes	Increased	Decreased	Yes	No	Yes	Decreased	Yes	No
17964285	Lower levels of F2-isoprostanes in serum and livers of long-lived Ames dwarf mice	Choksi KB, Roberts LJ 2nd, DeFord JH, Rabek JP, Papaconstantinou J.	Biochem Biophys Res Commun. 2007 Dec 28;364(4):761-4. doi: 10.1016/j.bbrc.2007.10.100. Epub 2007 Oct 25.	Choksi KB	Biochem Biophys Res Commun	2007	2007-10-30	PMC2238179	NIHMS35092	10.1016/j.bbrc.2007.10.100	Ames	Liver F2-isoprostane levels	Yes	Increased	Decreased	Yes	No	Yes	Decreased	Yes	No
23604879	Mitochondrial oxidant generation and oxidative damage in Ames dwarf and GH transgenic mice	Brown-Borg H, Johnson WT, Rakoczy S, Romanick M.	J Am Aging Assoc. 2001 Jul;24(3):85-96. doi: 10.1007/s11357-001-0012-6.	Brown-Borg H	J Am Aging Assoc	2001	2013-04-23	PMC3455482		10.1007/s11357-001-0012-6	Ames	Liver protein carbonyl content	Yes	Increased	Decreased	Yes	No	Yes	No effect	No	No
19878148	MicroRNA regulation in Ames dwarf mouse liver may contribute to delayed aging	Bates DJ, Li N, Liang R, Sarojini H, An J, Masternak MM, Bartke A, Wang E.	Aging Cell. 2010 Feb;9(1):1-18. doi: 10.1111/j.1474-9726.2009.00529.x. Epub 2009 Oct 30.	Bates DJ	Aging Cell	2010	2009-11-03	PMC2844644	NIHMS158218	10.1111/j.1474-9726.2009.00529.x	Ames	miRNA microarray (miR-501-3p)	Yes	Decreased	Increased	Yes	No	Yes	Decreased	No	Yes
25543533	Primordial follicle activation in the ovary of Ames dwarf mice	Schneider A, Zhi X, Moreira F, Lucia T Jr, Mondadori RG, Masternak MM.	J Ovarian Res. 2014 Dec 29;7:120. doi: 10.1186/s13048-014-0120-4.	Schneider A	J Ovarian Res	2014	2014-12-30	PMC4354747		10.1186/s13048-014-0120-4	Ames	mTor mRNA level	Yes	Decreased	Increased	Yes	No	Yes	No effect	No	No
21934186	Mitochondrial electron transport chain functions in long-lived Ames dwarf mice	Choksi KB, Nuss JE, DeFord JH, Papaconstantinou J.	Aging (Albany NY). 2011 Aug;3(8):754-67. doi: 10.18632/aging.100357.	Choksi KB	Aging (Albany NY)	2011	2011-09-22	PMC3184977		10.18632/aging.100357	Ames	NADH oxidase activity quadriceps muscle	Yes	Decreased	Increased	Yes	No	Yes	No effect	No	No
11374913	Evidence that Ames dwarf mice age differently from their normal siblings in behavioral and learning and memory parameters	Kinney BA, Meliska CJ, Steger RW, Bartke A.	Horm Behav. 2001 Jun;39(4):277-84. doi: 10.1006/hbeh.2001.1654.	Kinney BA	Horm Behav	2001	2001-05-26			10.1006/hbeh.2001.1654	Ames	Number of open arm entries	Yes	Increased	Decreased	Yes	No	Yes	No effect	No	No
25543533	Primordial follicle activation in the ovary of Ames dwarf mice	Schneider A, Zhi X, Moreira F, Lucia T Jr, Mondadori RG, Masternak MM.	J Ovarian Res. 2014 Dec 29;7:120. doi: 10.1186/s13048-014-0120-4.	Schneider A	J Ovarian Res	2014	2014-12-30	PMC4354747		10.1186/s13048-014-0120-4	Ames	Pi3k mRNA level	Yes	Decreased	Increased	Yes	No	Yes	No effect	No	No
17964285	Lower levels of F2-isoprostanes in serum and livers of long-lived Ames dwarf mice	Choksi KB, Roberts LJ 2nd, DeFord JH, Rabek JP, Papaconstantinou J.	Biochem Biophys Res Commun. 2007 Dec 28;364(4):761-4. doi: 10.1016/j.bbrc.2007.10.100. Epub 2007 Oct 25.	Choksi KB	Biochem Biophys Res Commun	2007	2007-10-30	PMC2238179	NIHMS35092	10.1016/j.bbrc.2007.10.100	Ames	Serum F2-Isoprostane level	Yes	Increased	Decreased	Yes	No	Yes	Decreased	Yes	No
25543533	Primordial follicle activation in the ovary of Ames dwarf mice	Schneider A, Zhi X, Moreira F, Lucia T Jr, Mondadori RG, Masternak MM.	J Ovarian Res. 2014 Dec 29;7:120. doi: 10.1186/s13048-014-0120-4.	Schneider A	J Ovarian Res	2014	2014-12-30	PMC4354747		10.1186/s13048-014-0120-4	Ames	SOCS-3 mRNA level	Yes	Decreased	Increased	Yes	No	Yes	No effect	No	No
11336996	Evidence that age-induced decline in memory retention is delayed in growth hormone resistant GH-R-KO (Laron) mice	Kinney BA, Coschigano KT, Kopchick JJ, Steger RW, Bartke A.	Physiol Behav. 2001 Apr;72(5):653-60. doi: 10.1016/s0031-9384(01)00423-1.	Kinney BA	Physiol Behav	2001	2001-05-05			10.1016/s0031-9384(01)00423-1	GHR-KO	28 day retention test	Yes	Decreased	Increased	Yes	No	Yes	No effect	No	No
23824747	The slow-aging growth hormone receptor/binding protein gene-disrupted (GHR-KO) mouse is protected from aging-resultant neuromusculoskeletal frailty	Arum O, Rickman DJ, Kopchick JJ, Bartke A.	Age (Dordr). 2014 Feb;36(1):117-27. doi: 10.1007/s11357-013-9551-x. Epub 2013 Jul 4.	Arum O	Age (Dordr)	2014	2013-07-05	PMC3889906		10.1007/s11357-013-9551-x	GHR-KO	Body weight	Yes	Increased	Decreased	Yes	No	Yes	Decreased	Yes	No
25244225	Specific suppression of insulin sensitivity in growth hormone receptor gene-disrupted (GHR-KO) mice attenuates phenotypic features of slow aging	Arum O, Boparai RK, Saleh JK, Wang F, Dirks AL, Turner JG, Kopchick JJ, Liu JL, Khardori RK, Bartke A.	Aging Cell. 2014 Dec;13(6):981-1000. doi: 10.1111/acel.12262. Epub 2014 Sep 20.	Arum O	Aging Cell	2014	2014-09-23	PMC4326932		10.1111/acel.12262	GHR-KO
10875265	Assessment of growth parameters and life span of GHR/BP gene-disrupted mice	Coschigano KT, Clemmons D, Bellush LL, Kopchick JJ.	Endocrinology. 2000 Jul;141(7):2608-13. doi: 10.1210/endo.141.7.7586.	Coschigano KT	Endocrinology	2000	2000-06-30			10.1210/endo.141.7.7586	GHR-KO
16799137	Long-lived growth hormone receptor knockout mice show a delay in age-related changes of body composition and bone characteristics	Bonkowski MS, Pamenter RW, Rocha JS, Masternak MM, Panici JA, Bartke A.	J Gerontol A Biol Sci Med Sci. 2006 Jun;61(6):562-7. doi: 10.1093/gerona/61.6.562.	Bonkowski MS	J Gerontol A Biol Sci Med Sci	2006	2006-06-27			10.1093/gerona/61.6.562	GHR-KO
16799137	Long-lived growth hormone receptor knockout mice show a delay in age-related changes of body composition and bone characteristics	Bonkowski MS, Pamenter RW, Rocha JS, Masternak MM, Panici JA, Bartke A.	J Gerontol A Biol Sci Med Sci. 2006 Jun;61(6):562-7. doi: 10.1093/gerona/61.6.562.	Bonkowski MS	J Gerontol A Biol Sci Med Sci	2006	2006-06-27			10.1093/gerona/61.6.562	GHR-KO	Bone area	Yes	Increased	Decreased	Yes	No	Yes	Decreased	Yes	No
16799137	Long-lived growth hormone receptor knockout mice show a delay in age-related changes of body composition and bone characteristics	Bonkowski MS, Pamenter RW, Rocha JS, Masternak MM, Panici JA, Bartke A.	J Gerontol A Biol Sci Med Sci. 2006 Jun;61(6):562-7. doi: 10.1093/gerona/61.6.562.	Bonkowski MS	J Gerontol A Biol Sci Med Sci	2006	2006-06-27			10.1093/gerona/61.6.562	GHR-KO	Femur bone mineral density	Yes	Increased	Decreased	Yes	No	Yes	Decreased	Yes	No
16799137	Long-lived growth hormone receptor knockout mice show a delay in age-related changes of body composition and bone characteristics	Bonkowski MS, Pamenter RW, Rocha JS, Masternak MM, Panici JA, Bartke A.	J Gerontol A Biol Sci Med Sci. 2006 Jun;61(6):562-7. doi: 10.1093/gerona/61.6.562.	Bonkowski MS	J Gerontol A Biol Sci Med Sci	2006	2006-06-27			10.1093/gerona/61.6.562	GHR-KO	Femur length	Yes	Increased	Decreased	Yes	No	Yes	Decreased	Yes	No
18675334	Long-living growth hormone receptor knockout mice: potential mechanisms of altered stress resistance	Brown-Borg HM, Rakoczy SG, Sharma S, Bartke A.	Exp Gerontol. 2009 Jan-Feb;44(1-2):10-9. doi: 10.1016/j.exger.2008.07.002. Epub 2008 Jul 15.	Brown-Borg HM	Exp Gerontol	2009	2008-08-05	PMC2743895	NIHMS86801	10.1016/j.exger.2008.07.002	GHR-KO	Glutamate-cysteine ligase protein in heart protein level	Yes	Decreased	Increased	Yes	No	Yes	No effect	No	No
18675334	Long-living growth hormone receptor knockout mice: potential mechanisms of altered stress resistance	Brown-Borg HM, Rakoczy SG, Sharma S, Bartke A.	Exp Gerontol. 2009 Jan-Feb;44(1-2):10-9. doi: 10.1016/j.exger.2008.07.002. Epub 2008 Jul 15.	Brown-Borg HM	Exp Gerontol	2009	2008-08-05	PMC2743895	NIHMS86801	10.1016/j.exger.2008.07.002	GHR-KO	GSH:GSSG in brain mRNA level	Yes	Increased	Decreased	Yes	No	Yes	No effect	No	No
18675334	Long-living growth hormone receptor knockout mice: potential mechanisms of altered stress resistance	Brown-Borg HM, Rakoczy SG, Sharma S, Bartke A.	Exp Gerontol. 2009 Jan-Feb;44(1-2):10-9. doi: 10.1016/j.exger.2008.07.002. Epub 2008 Jul 15.	Brown-Borg HM	Exp Gerontol	2009	2008-08-05	PMC2743895	NIHMS86801	10.1016/j.exger.2008.07.002	GHR-KO	GSSG in heart mRNA level	Yes	Decreased	Increased	Yes	No	Yes	No effect	No	No
25711529	Inflammatory and Glutamatergic Homeostasis Are Involved in Successful Aging	Hascup ER, Wang F, Kopchick JJ, Bartke A.	J Gerontol A Biol Sci Med Sci. 2016 Mar;71(3):281-9. doi: 10.1093/gerona/glv010. Epub 2015 Feb 22.	Hascup ER	J Gerontol A Biol Sci Med Sci	2016	2015-02-26	PMC5864157		10.1093/gerona/glv010	GHR-KO	Hypothalamus GluA1 mRNA level	Yes	Decreased	Increased	Yes	No	Yes	No effect	No	No
16799137	Long-lived growth hormone receptor knockout mice show a delay in age-related changes of body composition and bone characteristics	Bonkowski MS, Pamenter RW, Rocha JS, Masternak MM, Panici JA, Bartke A.	J Gerontol A Biol Sci Med Sci. 2006 Jun;61(6):562-7. doi: 10.1093/gerona/61.6.562.	Bonkowski MS	J Gerontol A Biol Sci Med Sci	2006	2006-06-27			10.1093/gerona/61.6.562	GHR-KO	Lower lumbar bone mineral density	Yes	Increased	Decreased	Yes	No	Yes	Decreased	Yes	No
25711529	Inflammatory and Glutamatergic Homeostasis Are Involved in Successful Aging	Hascup ER, Wang F, Kopchick JJ, Bartke A.	J Gerontol A Biol Sci Med Sci. 2016 Mar;71(3):281-9. doi: 10.1093/gerona/glv010. Epub 2015 Feb 22.	Hascup ER	J Gerontol A Biol Sci Med Sci	2016	2015-02-26	PMC5864157		10.1093/gerona/glv010	GHR-KO	Striatum GLT-1 mRNA level	Yes	Increased	Decreased	Yes	No	Yes	No effect	No	No
16799137	Long-lived growth hormone receptor knockout mice show a delay in age-related changes of body composition and bone characteristics	Bonkowski MS, Pamenter RW, Rocha JS, Masternak MM, Panici JA, Bartke A.	J Gerontol A Biol Sci Med Sci. 2006 Jun;61(6):562-7. doi: 10.1093/gerona/61.6.562.	Bonkowski MS	J Gerontol A Biol Sci Med Sci	2006	2006-06-27			10.1093/gerona/61.6.562	GHR-KO	Total body bone mineral content	Yes	Increased	Decreased	Yes	No	Yes	Decreased	Yes	No
16799137	Long-lived growth hormone receptor knockout mice show a delay in age-related changes of body composition and bone characteristics	Bonkowski MS, Pamenter RW, Rocha JS, Masternak MM, Panici JA, Bartke A.	J Gerontol A Biol Sci Med Sci. 2006 Jun;61(6):562-7. doi: 10.1093/gerona/61.6.562.	Bonkowski MS	J Gerontol A Biol Sci Med Sci	2006	2006-06-27			10.1093/gerona/61.6.562	GHR-KO	Total body bone mineral density	Yes	Increased	Decreased	Yes	No	Yes	Decreased	Yes	No
24043429	An experimental model of partial insulin-like growth factor-1 deficiency in mice	Castilla-Cortazar I, Guerra L, Puche JE, Muñoz U, Barhoum R, Escudero E, Lavandera JL.	J Physiol Biochem. 2014 Mar;70(1):129-39. doi: 10.1007/s13105-013-0287-y. Epub 2013 Sep 18.	Castilla-Cortazar I	J Physiol Biochem	2014	2013-09-18			10.1007/s13105-013-0287-y	Igf +/-	Body weight	Yes	Increased	Decreased	Yes	No	Yes	Decreased	Yes	No
34359856	IGF-1 Haploinsufficiency Causes Age-Related Chronic Cochlear Inflammation and Increases Noise-Induced Hearing Loss	Celaya AM, Rodríguez-de la Rosa L, Bermúdez-Muñoz JM, Zubeldia JM, Romá-Mateo C, Avendaño C, Pallardó FV, Varela-Nieto I.	Cells. 2021 Jul 3;10(7):1686. doi: 10.3390/cells10071686.	Celaya AM	Cells	2021	2021-08-07	PMC8304185		10.3390/cells10071686	Igf +/-	Foxp3 mRNA level	Yes	Increased	Decreased	Yes	No	Yes	No effect	No	No
34359856	IGF-1 Haploinsufficiency Causes Age-Related Chronic Cochlear Inflammation and Increases Noise-Induced Hearing Loss	Celaya AM, Rodríguez-de la Rosa L, Bermúdez-Muñoz JM, Zubeldia JM, Romá-Mateo C, Avendaño C, Pallardó FV, Varela-Nieto I.	Cells. 2021 Jul 3;10(7):1686. doi: 10.3390/cells10071686.	Celaya AM	Cells	2021	2021-08-07	PMC8304185		10.3390/cells10071686	Igf +/-	Il10 mRNA level	Yes	Increased	Decreased	Yes	No	Yes	No effect	No	No
34359856	IGF-1 Haploinsufficiency Causes Age-Related Chronic Cochlear Inflammation and Increases Noise-Induced Hearing Loss	Celaya AM, Rodríguez-de la Rosa L, Bermúdez-Muñoz JM, Zubeldia JM, Romá-Mateo C, Avendaño C, Pallardó FV, Varela-Nieto I.	Cells. 2021 Jul 3;10(7):1686. doi: 10.3390/cells10071686.	Celaya AM	Cells	2021	2021-08-07	PMC8304185		10.3390/cells10071686	Igf +/-	Il6 mRNA level	Yes	Increased	Decreased	Yes	No	Yes	No effect	No	No
15699523	Hormone-treated snell dwarf mice regain fertility but remain long lived and disease resistant	Vergara M, Smith-Wheelock M, Harper JM, Sigler R, Miller RA.	J Gerontol A Biol Sci Med Sci. 2004 Dec;59(12):1244-50. doi: 10.1093/gerona/59.12.1244.	Vergara M	J Gerontol A Biol Sci Med Sci	2004	2005-02-09	PMC2924623	NIHMS225734	10.1093/gerona/59.12.1244	Snell	Body weight	Yes	Increased	Decreased	Yes	No	Yes	Decreased	Yes	No
11371619	Lifespan extension and delayed immune and collagen aging in mutant mice with defects in growth hormone production	Flurkey K, Papaconstantinou J, Miller RA, Harrison DE.	Proc Natl Acad Sci U S A. 2001 Jun 5;98(12):6736-41. doi: 10.1073/pnas.111158898. Epub 2001 May 22.	Flurkey K	Proc Natl Acad Sci U S A	2001	2001-05-24	PMC34422		10.1073/pnas.111158898	Snell
11371619	Lifespan extension and delayed immune and collagen aging in mutant mice with defects in growth hormone production	Flurkey K, Papaconstantinou J, Miller RA, Harrison DE.	Proc Natl Acad Sci U S A. 2001 Jun 5;98(12):6736-41. doi: 10.1073/pnas.111158898. Epub 2001 May 22.	Flurkey K	Proc Natl Acad Sci U S A	2001	2001-05-24	PMC34422		10.1073/pnas.111158898	Snell	Collagen denaturation time	Yes	Increased	Decreased	Yes	No	Yes	No effect	No	No
15379852	Altered cholesterologenic and lipogenic transcriptional profile in livers of aging Snell dwarf (Pit1dw/dwJ) mice	Boylston WH, Gerstner A, DeFord JH, Madsen M, Flurkey K, Harrison DE, Papaconstantinou J.	Aging Cell. 2004 Oct;3(5):283-96. doi: 10.1111/j.1474-9728.2004.00115.x.	Boylston WH	Aging Cell	2004	2004-09-24			10.1111/j.1474-9728.2004.00115.x	Snell	Farnesyl diphosphate synthase mRNA	Yes	Increased	Decreased	Yes	No	Yes	Decreased	Yes	No
15379852	Altered cholesterologenic and lipogenic transcriptional profile in livers of aging Snell dwarf (Pit1dw/dwJ) mice	Boylston WH, Gerstner A, DeFord JH, Madsen M, Flurkey K, Harrison DE, Papaconstantinou J.	Aging Cell. 2004 Oct;3(5):283-96. doi: 10.1111/j.1474-9728.2004.00115.x.	Boylston WH	Aging Cell	2004	2004-09-24			10.1111/j.1474-9728.2004.00115.x	Snell	HMG-CoA Reductase mRNA level	Yes	Increased	Decreased	Yes	No	Yes	Decreased	Yes	No
15379852	Altered cholesterologenic and lipogenic transcriptional profile in livers of aging Snell dwarf (Pit1dw/dwJ) mice	Boylston WH, Gerstner A, DeFord JH, Madsen M, Flurkey K, Harrison DE, Papaconstantinou J.	Aging Cell. 2004 Oct;3(5):283-96. doi: 10.1111/j.1474-9728.2004.00115.x.	Boylston WH	Aging Cell	2004	2004-09-24			10.1111/j.1474-9728.2004.00115.x	Snell	HMG-CoA synthase-1 mRNA level	Yes	Increased	Decreased	Yes	No	Yes	Decreased	Yes	No
15379852	Altered cholesterologenic and lipogenic transcriptional profile in livers of aging Snell dwarf (Pit1dw/dwJ) mice	Boylston WH, Gerstner A, DeFord JH, Madsen M, Flurkey K, Harrison DE, Papaconstantinou J.	Aging Cell. 2004 Oct;3(5):283-96. doi: 10.1111/j.1474-9728.2004.00115.x.	Boylston WH	Aging Cell	2004	2004-09-24			10.1111/j.1474-9728.2004.00115.x	Snell	Isopentenyl pyrophosphate isomerase mRNA level	Yes	Increased	Decreased	Yes	No	Yes	Decreased	Yes	No
15379852	Altered cholesterologenic and lipogenic transcriptional profile in livers of aging Snell dwarf (Pit1dw/dwJ) mice	Boylston WH, Gerstner A, DeFord JH, Madsen M, Flurkey K, Harrison DE, Papaconstantinou J.	Aging Cell. 2004 Oct;3(5):283-96. doi: 10.1111/j.1474-9728.2004.00115.x.	Boylston WH	Aging Cell	2004	2004-09-24			10.1111/j.1474-9728.2004.00115.x	Snell	Lanosterol demethylase (CYP51) mRNA level	Yes	Increased	Decreased	Yes	No	Yes	Decreased	Yes	No
15379852	Altered cholesterologenic and lipogenic transcriptional profile in livers of aging Snell dwarf (Pit1dw/dwJ) mice	Boylston WH, Gerstner A, DeFord JH, Madsen M, Flurkey K, Harrison DE, Papaconstantinou J.	Aging Cell. 2004 Oct;3(5):283-96. doi: 10.1111/j.1474-9728.2004.00115.x.	Boylston WH	Aging Cell	2004	2004-09-24			10.1111/j.1474-9728.2004.00115.x	Snell	Mevalonate decarboxylase mRNA level	Yes	Increased	Decreased	Yes	No	Yes	Decreased	Yes	No
21951615	Alteration in N-glycomics during mouse aging: a role for FUT8	Vanhooren V, Dewaele S, Kuro-O M, Taniguchi N, Dollé L, van Grunsven LA, Makrantonaki E, Zouboulis CC, Chen CC, Libert C.	Aging Cell. 2011 Dec;10(6):1056-66. doi: 10.1111/j.1474-9726.2011.00749.x.	Vanhooren V	Aging Cell	2011	2011-09-29			10.1111/j.1474-9726.2011.00749.x	Snell	NA2 amount	Yes	Increased	Decreased	Yes	No	Yes	Decreased	Yes	No
21951615	Alteration in N-glycomics during mouse aging: a role for FUT8	Vanhooren V, Dewaele S, Kuro-O M, Taniguchi N, Dollé L, van Grunsven LA, Makrantonaki E, Zouboulis CC, Chen CC, Libert C.	Aging Cell. 2011 Dec;10(6):1056-66. doi: 10.1111/j.1474-9726.2011.00749.x.	Vanhooren V	Aging Cell	2011	2011-09-29			10.1111/j.1474-9726.2011.00749.x	Snell	NA2F amount	Yes	Decreased	Increased	Yes	No	Yes	Increased	Yes	No
15379852	Altered cholesterologenic and lipogenic transcriptional profile in livers of aging Snell dwarf (Pit1dw/dwJ) mice	Boylston WH, Gerstner A, DeFord JH, Madsen M, Flurkey K, Harrison DE, Papaconstantinou J.	Aging Cell. 2004 Oct;3(5):283-96. doi: 10.1111/j.1474-9728.2004.00115.x.	Boylston WH	Aging Cell	2004	2004-09-24			10.1111/j.1474-9728.2004.00115.x	Snell	Squalene epoxidase mRNA level	Yes	Increased	Decreased	Yes	No	Yes	Decreased	Yes	No
15379852	Altered cholesterologenic and lipogenic transcriptional profile in livers of aging Snell dwarf (Pit1dw/dwJ) mice	Boylston WH, Gerstner A, DeFord JH, Madsen M, Flurkey K, Harrison DE, Papaconstantinou J.	Aging Cell. 2004 Oct;3(5):283-96. doi: 10.1111/j.1474-9728.2004.00115.x.	Boylston WH	Aging Cell	2004	2004-09-24			10.1111/j.1474-9728.2004.00115.x	Snell	SREBP-2 mRNA level	Yes	Increased	Decreased	Yes	No	Yes	No effect	No	No
25411494	Differential effects of delayed aging on phenotype and striatal pathology in a murine model of Huntington disease	Tallaksen-Greene SJ, Sadagurski M, Zeng L, Mauch R, Perkins M, Banduseela VC, Lieberman AP, Miller RA, Paulson HL, Albin RL.	J Neurosci. 2014 Nov 19;34(47):15658-68. doi: 10.1523/JNEUROSCI.1830-14.2014.	Tallaksen-Greene SJ	J Neurosci	2014	2014-11-21	PMC4236397		10.1523/JNEUROSCI.1830-14.2014	Snell	Weight/weight loss	Yes	Increased	Decreased	Yes	No	Yes	Decreased	Yes	No
